# Supplementary material for: Causal Effects of Inflammatory Cytokines on Bipolar Disorder: A Bidirectional Two‐Sample Mendelian Randomization Study
Source: Brain Behav. 2025 Sep 7;15(9):e70796. doi: 10.1002/brb3.70796 (PMC12415264; doi:10.1002/brb3.70796)
Supplement: Supplementary file 1 — Supplementary Tables: brb370796‐sup‐0001‐tableS1‐S5.xlsx [file BRB3-15-e70796-s001.xlsx]

## Sheet: Table S1
Table S1 Details of circulating Cytokines (P<5E-6) predicting SNPs with bipolar disorder
Outcome	Exposure	SNP	Effect allele(exposure)	Other allele(exposure)	Effect allele(outcome)	Other allele(outcome)	Beta(exposure)	Beta(outcome)	SE(exposure)	SE(outcome)	P-val(exposure)	P-val(outcome)	F	F All
Bipolar disorder	Eotaxin	rs1476670	C	A	C	A	0.1007	0.0187955	0.0217	0.0115	3.51e-06	0.102	21.5347	24.193
Bipolar disorder	Eotaxin	rs187131	G	C	G	C	-0.1291	0.0231049	0.0254	0.0143	3.57e-07	0.1069	25.8336
Bipolar disorder	Eotaxin	rs2024050	G	A	G	A	-0.1728	0.012599	0.0303	0.0158	1.1e-08	0.4261	32.5239
Bipolar disorder	Eotaxin	rs2211994	C	T	C	T	-0.0885	-0.0278972	0.0177	0.0107	6.08e-07	0.009289	25
Bipolar disorder	Eotaxin	rs2419841	C	T	C	T	0.1277	0.0303046	0.0279	0.0153	4.98e-06	0.04754	20.9495
Bipolar disorder	Eotaxin	rs59808887	T	C	T	C	0.1673	-0.00079968	0.0358	0.0188	2.91e-06	0.9647	21.8387
Bipolar disorder	Eotaxin	rs75426604	A	C	A	C	0.1366	0.0137035	0.0291	0.0143	2.53e-06	0.3393	22.0351
Bipolar disorder	Eotaxin	rs79722574	T	C	T	C	0.1113	0.00820356	0.0228	0.0127	1.06e-06	0.5185	23.8298
Bipolar disorder	bFGF	rs61990749	C	G	C	G	-0.1116	-0.00469894	0.0229	0.0145	1.24e-06	0.7478	23.7497	23.896
Bipolar disorder	bFGF	rs9907295	T	C	T	C	0.1319	-0.0200967	0.0269	0.0158	7.95e-07	0.2038	24.0428
Bipolar disorder	GCSF	rs11903143	G	A	G	A	-0.087	0.0031951	0.0176	0.0105	6.35e-07	0.7632	24.435	24.434
Bipolar disorder	GCSF	rs145756094	G	C	G	C	0.7408	0.0611948	0.1479	0.0529	5.53e-07	0.2472	25.088
Bipolar disorder	GCSF	rs2324653	C	G	C	G	0.0808	-0.0146029	0.0161	0.0094	5.03e-07	0.1204	25.1867
Bipolar disorder	GCSF	rs76287671	T	C	T	C	-0.0938	-0.00430074	0.0189	0.0122	6.92e-07	0.7218	24.631
Bipolar disorder	GCSF	rs77318030	C	T	C	T	0.2045	0.00389759	0.0428	0.0231	2.21e-06	0.865	22.8296
Bipolar disorder	GROα	rs1113500	T	G	T	G	-0.1174	0.0328022	0.0244	0.0097	1.57e-06	0.0006963	23.1503	76.568
Bipolar disorder	GROα	rs188345231	T	C	T	C	-0.623	-0.0165031	0.1323	0.0374	4.34e-06	0.6591	22.1746
Bipolar disorder	GROα	rs508977	G	T	G	T	0.3802	0.0216016	0.028	0.011	7.56e-42	0.0487	184.378
Bipolar disorder	IFN-γ	rs113600793	A	C	A	C	-0.1829	0.014596	0.0373	0.0257	8.95e-07	0.5693	24.0442	23.514
Bipolar disorder	IFN-γ	rs2073438	A	G	A	G	-0.0898	-0.0208021	0.0188	0.0107	1.68e-06	0.05134	22.8159
Bipolar disorder	IFN-γ	rs2188420	G	C	G	C	-0.0987	-0.00219758	0.0202	0.0141	1.03e-06	0.8786	23.8744
Bipolar disorder	IFN-γ	rs73479333	C	G	C	G	0.1159	0.00869772	0.024	0.0169	1.34e-06	0.6055	23.3209
Bipolar disorder	IL-2	rs12051139	C	T	C	T	0.1131	-0.00259663	0.0247	0.0097	4.76e-06	0.7844	20.9668	21.75
Bipolar disorder	IL-2	rs56254584	G	C	G	C	-0.1303	0.012599	0.0285	0.0135	4.84e-06	0.3485	20.9025
Bipolar disorder	IL-2	rs62124990	T	G	T	G	0.6961	0.0568984	0.1495	0.0314	3.22e-06	0.06994	21.6801
Bipolar disorder	IL-2	rs7615304	G	A	G	A	0.1172	0.00110061	0.0242	0.0097	1.21e-06	0.9096	23.4544
Bipolar disorder	IL-2	rs80336398	C	T	C	T	-0.4001	0.0449032	0.0858	0.041	2.82e-06	0.2733	21.7452
Bipolar disorder	IL2rα	rs117244812	A	G	A	G	0.7064	-0.0660031	0.1488	0.0542	2.102e-06	0.2232	22.537	22.21
Bipolar disorder	IL2rα	rs185231391	C	T	C	T	-0.8503	-0.0827958	0.1809	0.0508	1.47e-06	0.1029	22.0936
Bipolar disorder	IL2rα	rs61705228	T	C	T	C	-0.3303	-0.0178006	0.0716	0.0221	3.988e-06	0.4204	21.281
Bipolar disorder	IL2rα	rs759244	A	T	A	T	0.1126	-0.00479847	0.0239	0.0094	2.429e-06	0.6071	22.1963
Bipolar disorder	IL2rα	rs929551	G	C	G	C	-0.1686	-0.026603	0.0352	0.0143	1.611e-06	0.06295	22.9419
Bipolar disorder	IL-4	rs116705532	G	T	G	T	0.4678	-0.0441987	0.0978	0.0429	1.755e-06	0.3033	22.8793	23.1
Bipolar disorder	IL-4	rs17713451	A	G	A	G	-0.1274	0.0031951	0.0253	0.0138	4.97e-07	0.8165	25.357
Bipolar disorder	IL-4	rs73023729	A	G	A	G	0.1796	-0.0628997	0.0366	0.0421	9.033e-07	0.1348	24.0797
Bipolar disorder	IL-4	rs7613691	G	A	G	A	-0.1775	-0.00909848	0.0384	0.0209	4.048e-06	0.6638	21.3665
Bipolar disorder	IL-4	rs9508291	C	T	C	T	0.1676	0.0121029	0.0359	0.0205	3.032e-06	0.5544	21.7951
Bipolar disorder	IL-5	rs11680908	G	A	G	A	-0.2634	0.0208049	0.0554	0.0193	2.03e-06	0.2812	22.6054	26.2
Bipolar disorder	IL-5	rs6737109	C	T	C	T	-0.116	0.00820356	0.0247	0.0096	2.399e-06	0.3928	22.0558
Bipolar disorder	IL-5	rs7578892	G	C	G	C	0.1173	-0.00249688	0.0249	0.0094	2.437e-06	0.7893	22.192
Bipolar disorder	IL-5	rs7767396	G	A	G	A	-0.1515	0.0010005	0.0246	0.0095	7.69e-10	0.9135	37.9276
Bipolar disorder	IL-7	rs17091524	C	T	C	T	-0.4924	0.0511986	0.1013	0.033	1.91e-06	0.1213	23.6275	51.75
Bipolar disorder	IL-7	rs28793375	T	C	T	C	-0.1638	0.005103	0.0361	0.0135	4.46e-06	0.7039	20.588
Bipolar disorder	IL-7	rs4320361	T	G	T	G	0.3245	-0.0034042	0.0249	0.01	6.87e-39	0.7332	169.836
Bipolar disorder	IL-7	rs77981494	C	T	C	T	0.5178	-0.00929665	0.1064	0.0343	1.07e-06	0.7869	23.6832
Bipolar disorder	IL-7	rs8175379	A	T	A	T	-0.1307	-0.00789872	0.0285	0.0113	4.38e-06	0.4854	21.0311
Bipolar disorder	IL-9	rs117807175	C	G	C	G	0.5143	-0.0188021	0.1113	0.0302	4.29e-06	0.5345	21.3522	23.15
Bipolar disorder	IL-9	rs7242404	A	G	A	G	0.1228	-0.0142973	0.0264	0.0105	3.27e-06	0.1727	21.6366
Bipolar disorder	IL-9	rs76963786	T	C	T	C	0.2865	0.0145047	0.0557	0.0168	4.5e-07	0.3889	26.4569
Bipolar disorder	HGF	rs11060254	A	G	A	G	0.08	0.0138961	0.0167	0.01	1.58e-06	0.1629	22.9481	31.09
Bipolar disorder	HGF	rs150322232	G	A	G	A	-0.2104	0.0122042	0.0463	0.0313	4.89e-06	0.6961	20.6504
Bipolar disorder	HGF	rs5745687	T	C	T	C	0.3072	0.0187038	0.0406	0.0191	2.75e-14	0.326	57.252
Bipolar disorder	HGF	rs62481625	C	T	C	T	-0.1091	-0.00370313	0.0225	0.011	1.18e-06	0.7362	23.5117
Bipolar disorder	IL-1β	rs62015704	G	A	G	A	-0.1082	0.0251024	0.0283	0.0143	2.09e-06	0.07988	14.6178	14.618
Bipolar disorder	IL1ra	rs1054402	C	T	C	T	-0.1311	-0.00479847	0.027	0.0108	1.13e-06	0.6565	23.5764	22.3
Bipolar disorder	IL1ra	rs11627423	C	A	C	A	-0.1171	-0.0164047	0.0247	0.0099	2.12e-06	0.09573	22.476
Bipolar disorder	IL1ra	rs11869294	G	C	G	C	0.2274	0.0378992	0.0474	0.0275	1.5e-06	0.1676	23.0157
Bipolar disorder	IL1ra	rs12121840	T	C	T	C	-0.2692	0.00729656	0.0571	0.0203	2.43e-06	0.7202	22.2268
Bipolar disorder	IL1ra	rs2809154	T	C	T	C	0.1786	-0.00410158	0.0388	0.0126	3.74e-06	0.7465	21.1885
Bipolar disorder	IL1ra	rs9623661	T	C	T	C	0.1966	-0.00019998	0.0426	0.0176	3.86e-06	0.9888	21.2984
Bipolar disorder	IL-6	rs1333040	T	C	T	C	-0.0738	0.0116982	0.0158	0.0095	3.17e-06	0.2157	21.8172	22.227
Bipolar disorder	IL-6	rs1884910	G	C	G	C	-0.079	0.00399798	0.0169	0.0105	3.26e-06	0.7057	21.8515
Bipolar disorder	IL-6	rs73273528	T	C	T	C	-0.2672	0.0305004	0.0553	0.0248	9.58e-07	0.2173	23.3465
Bipolar disorder	IL-6	rs75101555	G	C	G	C	0.3667	-0.00919757	0.0781	0.0315	2.6e-06	0.7693	22.0455
Bipolar disorder	IL-6	rs76856708	C	T	C	T	-0.3289	-0.0028958	0.07	0.0281	2.61e-06	0.9178	22.0766
Bipolar disorder	IL-8	rs11634944	C	TRUE	C	TRUE	0.1214	0.00920221	0.0252	0.0102	1.29e-06	0.3656	23.2079	23.208
Bipolar disorder	IL-10	rs10457128	A	G	A	G	0.0865	-0.00129916	0.0172	0.0098	5.24e-07	0.8948	25.2915	23.527
Bipolar disorder	IL-10	rs3025021	C	T	C	T	-0.0947	-0.00899938	0.0195	0.0111	1.46e-06	0.4195	23.5847
Bipolar disorder	IL-10	rs41282660	G	A	G	A	0.1194	0.0144032	0.0255	0.0165	3.72e-06	0.3849	21.9244
Bipolar disorder	IL-10	rs465757	A	G	A	G	-0.084	-0.00809713	0.0174	0.0104	1.17e-06	0.4351	23.3056
Bipolar disorder	IL-13	rs12623722	A	G	A	G	0.1185	0.0206007	0.0258	0.0105	4.19e-06	0.05019	21.0959	61.612
Bipolar disorder	IL-13	rs139083458	T	C	T	C	-0.9902	0.00060018	0.2107	0.0442	2.81e-06	0.9898	22.086
Bipolar disorder	IL-13	rs142167313	C	T	C	T	0.313	-0.0483996	0.0617	0.0549	3.98e-07	0.3778	25.7347
Bipolar disorder	IL-13	rs6799107	C	T	C	T	0.1459	0.0319965	0.0301	0.0121	1.25e-06	0.008529	23.4951
Bipolar disorder	IL-13	rs7073807	C	T	C	T	-0.1682	0.036996	0.0356	0.0154	2.37e-06	0.01601	22.323
Bipolar disorder	IL-13	rs76339001	T	A	T	A	0.4313	-0.00489799	0.0886	0.033	1.15e-06	0.8823	23.6969
Bipolar disorder	IL-13	rs9472168	G	A	G	A	-0.4244	0.000900405	0.0248	0.0096	1.08e-65	0.9282	292.851
Bipolar disorder	IL-17	rs11640734	G	C	G	C	0.1187	-0.0305001	0.0241	0.0169	5.35e-07	0.07116	24.2587	25.732
Bipolar disorder	IL-17	rs117556572	T	C	T	C	0.5102	0.0706049	0.1099	0.0401	3.28e-06	0.07802	21.5519
Bipolar disorder	IL-17	rs148562661	G	C	G	C	-0.2128	0.00020002	0.0435	0.037	1e-06	0.9959	23.9312
Bipolar disorder	IL-17	rs1530455	C	T	C	T	-0.108	-0.0145043	0.0173	0.0097	4.87e-10	0.1332	38.9722
Bipolar disorder	IL-17	rs17106604	T	C	T	C	-0.1129	-0.00479847	0.0225	0.0146	6.37e-07	0.7426	25.1781
Bipolar disorder	IL-17	rs17282552	C	T	C	T	0.2001	0.0207028	0.0405	0.0299	8.21e-07	0.4897	24.4109
Bipolar disorder	IL-17	rs78612928	C	T	C	T	-0.1037	-0.0082955	0.0222	0.0123	2.62e-06	0.5003	21.8198
Bipolar disorder	IL-18	rs116383510	C	A	C	A	0.5426	-0.0327963	0.1056	0.0464	3e-07	0.4801	26.4017	44.033
Bipolar disorder	IL-18	rs117266781	T	C	T	C	-0.6841	0.0423961	0.1468	0.0533	3.15e-06	0.4263	21.7164
Bipolar disorder	IL-18	rs1656939	T	A	T	A	-0.1132	-0.00350385	0.0236	0.0094	1.56e-06	0.7094	23.0075
Bipolar disorder	IL-18	rs17229943	C	A	C	A	0.312	-0.0311982	0.0463	0.025	1.62e-11	0.2114	45.4096
Bipolar disorder	IL-18	rs2729385	A	G	A	G	-0.1231	-0.00449986	0.0262	0.0104	3.79e-06	0.663	22.0757
Bipolar disorder	IL-18	rs385076	C	T	C	T	0.2432	-0.0109004	0.0248	0.0096	1.66e-22	0.2563	96.1665
Bipolar disorder	IL-18	rs71478720	T	C	T	C	0.2669	-0.00929665	0.0276	0.0109	3.71e-22	0.3926	93.5145
Bipolar disorder	IL-18	rs78623212	T	C	T	C	-0.8705	-0.0147014	0.1778	0.0312	6.71e-07	0.6371	23.9703
Bipolar disorder	IP10	rs10809307	C	T	C	T	-0.1305	0.0305004	0.0282	0.0102	3.64e-06	0.002823	21.4152	24.7
Bipolar disorder	IP10	rs113831257	A	G	A	G	-0.3592	0.0194989	0.0644	0.0258	2.53e-08	0.45	31.1101
Bipolar disorder	IP10	rs11626201	A	C	A	C	-0.1162	-0.0178006	0.0245	0.0099	1.93e-06	0.07213	22.4947
Bipolar disorder	IP10	rs143799975	G	A	G	A	0.7984	0.0316042	0.1637	0.0508	1e-06	0.5333	23.7872
Bipolar disorder	IP10	rs34383175	T	C	T	C	0.3153	0.0730009	0.0657	0.029	1.51e-06	0.01172	23.0312
Bipolar disorder	IP10	rs397816	T	C	T	C	-0.1237	-0.0119005	0.0249	0.0112	7.9e-07	0.2882	24.6797
Bipolar disorder	IP10	rs7645625	G	T	G	T	0.1086	0.00900038	0.0237	0.0096	4.41e-06	0.3494	20.9973
Bipolar disorder	IP10	rs8112909	A	G	A	G	0.1426	0.00359646	0.0299	0.0119	1.94e-06	0.7603	22.7456
Bipolar disorder	IP10	rs9450351	C	T	C	T	0.2768	0.0130954	0.0489	0.0189	1.48e-08	0.4874	32.0416
Bipolar disorder	IL-12p70	rs17229494	G	A	G	A	0.1172	-0.0335992	0.0257	0.0174	4.93e-06	0.05355	20.7964	21.956
Bipolar disorder	IL-12p70	rs200751	C	G	C	G	0.0986	0.0108992	0.0214	0.0145	3.98e-06	0.4524	21.2288
Bipolar disorder	IL-12p70	rs41282644	A	G	A	G	-0.1473	-0.0135971	0.0304	0.025	1.05e-06	0.5855	23.4779
Bipolar disorder	IL-12p70	rs782107	A	G	A	G	-0.075	0.00660174	0.0156	0.0094	1.6e-06	0.4835	23.1139
Bipolar disorder	IL-12p70	rs79121401	C	T	C	T	-0.5548	-0.0407964	0.1206	0.0455	4.24e-06	0.3701	21.1631
Bipolar disorder	MCP1	rs111995966	G	T	G	T	-0.1452	0.040395	0.031	0.0387	2.53e-06	0.2975	21.9386	22.141
Bipolar disorder	MCP1	rs2712431	A	C	A	C	0.0787	-0.0098018	0.0172	0.0101	4.76e-06	0.3316	20.9359
Bipolar disorder	MCP1	rs56212190	T	C	T	C	-0.181	0.012599	0.0373	0.0217	9.85e-07	0.5625	23.5472
Bipolar disorder	MCP3	rs10892381	T	C	T	C	-0.2412	-0.00720399	0.0476	0.0105	3.56e-07	0.492	25.6768	23.819
Bipolar disorder	MCP3	rs62492260	T	G	T	G	0.2788	0.0295009	0.058	0.0141	1.54e-06	0.03627	23.1063
Bipolar disorder	MCP3	rs73669117	G	A	G	A	0.6238	0.0268985	0.131	0.0383	2.56e-06	0.4825	22.675
Bipolar disorder	MCSF	rs116274860	G	T	G	T	-0.819	-0.0173978	0.1741	0.047	2.74e-06	0.712	22.1294	22.83
Bipolar disorder	MCSF	rs117867915	C	T	C	T	-0.5272	0.074605	0.1098	0.0538	1.61e-06	0.1659	23.054
Bipolar disorder	MCSF	rs4269021	G	C	G	C	0.235	-0.0416984	0.0507	0.0139	3.66e-06	0.002763	21.4842
Bipolar disorder	MCSF	rs62294910	A	G	A	G	-0.3431	-0.00610135	0.0691	0.0229	6.82e-07	0.7918	24.6539
Bipolar disorder	MIG	rs112337562	G	T	G	T	0.37	0.0239956	0.0796	0.0493	2.98e-06	0.6269	21.6061	22.764
Bipolar disorder	MIG	rs117831247	T	C	T	C	0.8334	0.0122042	0.1754	0.0558	2.16e-06	0.8272	22.576
Bipolar disorder	MIG	rs13143163	C	G	C	G	-0.2706	0.017604	0.0586	0.0201	4.02e-06	0.3818	21.3236
Bipolar disorder	MIG	rs139010077	T	C	T	C	-0.4322	0.0188974	0.095	0.0486	3.55e-06	0.6978	20.6977
Bipolar disorder	MIG	rs1796086	C	T	C	T	0.2096	0.017197	0.0403	0.0163	2.23e-07	0.2914	27.0503
Bipolar disorder	MIG	rs5752128	C	T	C	T	0.1685	0.00399798	0.0369	0.0165	4.34e-06	0.809	20.852
Bipolar disorder	MIG	rs6679677	A	C	A	C	-0.162	-0.00720399	0.0329	0.0154	8.86e-07	0.6377	24.2459
Bipolar disorder	MIG	rs77086208	T	C	T	C	-0.3226	-0.0333961	0.0698	0.0419	3.83e-06	0.4251	21.3608
Bipolar disorder	MIG	rs816960	T	C	T	C	0.1224	0.00399798	0.0244	0.0112	5.01e-07	0.7237	25.1642
Bipolar disorder	MIP1α	rs10835056	G	T	G	T	-0.1194	-0.00320486	0.0254	0.0105	2.6e-06	0.7638	22.0974	22.133
Bipolar disorder	MIP1α	rs12690897	A	G	A	G	-0.1248	0.00640044	0.0262	0.0105	2.11e-06	0.544	22.6896
Bipolar disorder	MIP1α	rs34771762	G	A	G	A	-0.249	-0.0432032	0.0523	0.0194	2.13e-06	0.02589	22.6671
Bipolar disorder	MIP1α	rs57786342	A	G	A	G	-0.1314	-0.0145043	0.0285	0.0116	4.06e-06	0.2122	21.257
Bipolar disorder	MIP1α	rs60198979	A	G	A	G	0.2146	0.0267034	0.0458	0.0172	2.62e-06	0.1191	21.9547
Bipolar disorder	MIP1β	rs113877493	T	C	T	C	0.6124	0.0328952	0.0218	0.017	1.62e-173	0.05365	789.146	111.887
Bipolar disorder	MIP1β	rs117453826	G	A	G	A	0.5774	0.0734959	0.0593	0.0392	5.07e-22	0.06066	94.8078
Bipolar disorder	MIP1β	rs141102180	T	G	T	G	-0.3225	0.0978003	0.0393	0.0393	1.08e-16	0.01275	67.3402
Bipolar disorder	MIP1β	rs1437220	C	T	C	T	-0.1478	0.0326988	0.0315	0.0239	3.53e-06	0.1704	22.0155
Bipolar disorder	MIP1β	rs1564708	T	C	T	C	0.1744	-0.0159973	0.0188	0.0127	2.87e-20	0.209	86.0552
Bipolar disorder	MIP1β	rs17138331	G	A	G	A	0.1391	0.017604	0.0295	0.0151	2.26e-06	0.2426	22.2336
Bipolar disorder	MIP1β	rs2411161	C	T	C	T	-0.1714	0.026603	0.0367	0.0233	3.14e-06	0.2532	21.8117
Bipolar disorder	MIP1β	rs3760440	A	G	A	G	-0.1236	-0.0194989	0.0162	0.0098	2.75e-14	0.04608	58.2112
Bipolar disorder	MIP1β	rs72791296	T	C	T	C	-0.2369	0.00749804	0.0466	0.0237	3.78e-07	0.7524	25.8439
Bipolar disorder	MIP1β	rs72799710	T	C	T	C	0.1014	0.00290421	0.0218	0.012	3.21e-06	0.8094	21.6353
Bipolar disorder	MIP1β	rs74810984	C	T	C	T	-0.2206	-0.0387013	0.0474	0.0341	1.96e-06	0.2565	21.6598
Bipolar disorder	PDGFbb	rs11247305	G	C	G	C	0.1692	-0.0549994	0.0364	0.0259	1.9e-06	0.03382	21.6072	34.427
Bipolar disorder	PDGFbb	rs11916118	G	A	G	A	-0.0889	0.00930314	0.0194	0.0148	4.93e-06	0.5314	20.9991
Bipolar disorder	PDGFbb	rs12289510	G	A	G	A	0.078	-0.00330453	0.0158	0.0094	7.69e-07	0.7231	24.3711
Bipolar disorder	PDGFbb	rs2324229	C	T	C	T	-0.0894	0.0288008	0.0161	0.0096	3.48e-08	0.002871	30.8335
Bipolar disorder	PDGFbb	rs4965869	T	C	T	C	-0.184	0.0034961	0.0181	0.0106	5.66e-24	0.7389	103.342
Bipolar disorder	PDGFbb	rs72777070	G	T	G	T	0.1069	0.000500125	0.02	0.012	8.98e-08	0.9677	28.569
Bipolar disorder	PDGFbb	rs73162807	A	C	A	C	0.2391	-0.0028958	0.0499	0.0354	1.74e-06	0.934	22.9593
Bipolar disorder	PDGFbb	rs9936075	G	A	G	A	0.0782	-0.0082955	0.0164	0.0099	1.76e-06	0.401	22.7366
Bipolar disorder	RANTES	rs112072646	A	G	A	G	-0.4286	0.040697	0.0862	0.0294	6.48e-07	0.1657	24.7224	24.46
Bipolar disorder	RANTES	rs147509526	T	C	T	C	0.358	0.0717968	0.0717	0.0365	6.93e-07	0.04883	24.9303
Bipolar disorder	RANTES	rs2702950	C	G	C	G	0.1658	0.0236986	0.0321	0.0219	2.4e-07	0.2792	26.6784
Bipolar disorder	RANTES	rs62438851	G	A	G	A	0.1957	-0.00890027	0.0414	0.0148	2.33e-06	0.5489	22.345
Bipolar disorder	RANTES	rs7000423	T	C	T	C	0.1318	-0.0159029	0.0253	0.01	1.82e-07	0.1126	27.1387
Bipolar disorder	RANTES	rs7170339	G	C	G	C	0.4203	-0.0497992	0.0912	0.036	4.41e-06	0.167	21.2388
Bipolar disorder	RANTES	rs74472919	T	C	T	C	-0.3313	0.00920221	0.0605	0.0282	3.97e-08	0.7433	29.9869
Bipolar disorder	RANTES	rs75613039	T	C	T	C	-0.37	0.0377953	0.081	0.0295	4.81e-06	0.2011	20.8657
Bipolar disorder	RANTES	rs818452	T	C	T	C	-0.2381	0.0442027	0.0505	0.0176	2.36e-06	0.01196	22.2298
Bipolar disorder	IL-16	rs115981497	A	T	A	T	0.8306	-0.00129916	0.1681	0.0347	3.59e-06	0.9701	24.4145	23.547
Bipolar disorder	IL-16	rs117217798	T	C	T	C	0.2036	-0.026603	0.0444	0.0194	4.15e-06	0.1708	21.0276
Bipolar disorder	IL-16	rs117916513	A	G	A	G	0.502	-0.0294035	0.0986	0.0422	3.79e-07	0.4857	25.9211
Bipolar disorder	IL-16	rs12765671	A	G	A	G	0.6023	0.0360003	0.1318	0.0334	4.84e-06	0.2813	20.8831
Bipolar disorder	IL-16	rs144691581	A	G	A	G	-0.4882	-0.0361005	0.0967	0.0523	4.2e-07	0.4898	25.4884
Bipolar disorder	SCF	rs113127926	A	C	A	C	-0.1982	-0.00259663	0.042	0.0206	2.27e-06	0.8978	22.2694	28.714
Bipolar disorder	SCF	rs1557570	T	G	T	G	-0.1186	-0.00219758	0.017	0.01	2.74e-12	0.8245	48.6711
Bipolar disorder	SCF	rs4841899	C	T	C	T	0.1004	0.0146975	0.0178	0.0101	1.78e-08	0.1451	31.8147
Bipolar disorder	SCF	rs635634	C	T	C	T	0.1032	0.011296	0.0191	0.0119	6.74e-08	0.3404	29.1939
Bipolar disorder	SCF	rs7039247	G	C	G	C	-0.0806	0.0062998	0.0168	0.01	1.6e-06	0.5281	23.0171
Bipolar disorder	SCF	rs72678285	T	A	T	A	-0.1092	-0.0203025	0.0232	0.0126	2.25e-06	0.1076	22.1549
Bipolar disorder	SCF	rs80271436	A	G	A	G	0.237	0.0110003	0.0485	0.0226	9.95e-07	0.6272	23.8788
Bipolar disorder	SCGFβ	rs112346514	T	C	T	C	0.3314	0.00700447	0.0711	0.0285	2.37e-06	0.806	21.7253	36.364
Bipolar disorder	SCGFβ	rs116924815	T	C	T	C	-0.6079	0.0235041	0.0738	0.0337	1.74e-16	0.4853	67.8503
Bipolar disorder	SCGFβ	rs12480722	C	T	C	T	-0.1624	0.00999983	0.0355	0.0154	4.72e-06	0.5167	20.9274
Bipolar disorder	SCGFβ	rs264162	G	A	G	A	-0.1097	-0.0100988	0.0234	0.0095	2.69e-06	0.288	21.9777
Bipolar disorder	SCGFβ	rs4656185	A	G	A	G	-0.205	-0.00330453	0.0256	0.01	1.16e-15	0.7434	64.1251
Bipolar disorder	SCGFβ	rs7762066	C	T	C	T	-0.1389	0.0140989	0.0299	0.0109	3.5e-06	0.1954	21.5805
Bipolar disorder	SDF1α	rs10013755	T	A	T	A	-0.5302	-0.0217028	0.1	0.0348	1.5e-07	0.533	28.1112	20.154
Bipolar disorder	SDF1α	rs67689854	A	C	A	C	0.0681	-0.045002	0.0195	0.0151	3.07e-06	0.002882	12.1962
Bipolar disorder	TNFα	rs10834997	A	G	A	G	0.1247	-0.0209001	0.0258	0.01	1.33e-06	0.03703	23.3611	22.677
Bipolar disorder	TNFα	rs79105320	A	G	A	G	-0.5605	-0.0239997	0.1179	0.0401	3.59e-06	0.5503	22.6008
Bipolar disorder	TNFα	rs8121916	A	C	A	C	-0.1306	-0.00299551	0.0278	0.0108	2.72e-06	0.7825	22.0697
Bipolar disorder	TNFβ	rs753274	T	C	T	C	0.1736	-0.00119928	0.0371	0.0096	2.77e-06	0.9	21.8953	22.785
Bipolar disorder	TNFβ	rs7629875	G	A	G	A	-0.3766	0.0226035	0.0774	0.0208	1.37e-06	0.2759	23.6744
Bipolar disorder	TRAIL	rs10075741	G	C	G	C	-0.0881	0.00540458	0.0189	0.0114	3.34e-06	0.633	21.7284	107.435
Bipolar disorder	TRAIL	rs11618126	G	A	G	A	-0.8908	-0.0235993	0.1914	0.0526	1.46e-06	0.6544	21.6609
Bipolar disorder	TRAIL	rs11657269	G	A	G	A	-0.1188	-0.0197046	0.026	0.0131	4.78e-06	0.1341	20.8779
Bipolar disorder	TRAIL	rs11699445	G	T	G	T	-0.0746	-0.00950469	0.0161	0.0098	3.27e-06	0.3357	21.4697
Bipolar disorder	TRAIL	rs13278062	T	G	T	G	-0.0801	-0.00259663	0.0157	0.0097	3.57e-07	0.7918	26.0295
Bipolar disorder	TRAIL	rs146783010	G	A	G	A	0.6016	0.0370998	0.135	0.0447	4.83e-06	0.4065	19.8586
Bipolar disorder	TRAIL	rs193112415	C	T	C	T	1.0421	0.0341981	0.0623	0.0357	2.15e-62	0.3384	279.797
Bipolar disorder	TRAIL	rs28521641	T	A	T	A	0.7019	-0.00610135	0.0447	0.0274	1.3e-56	0.8233	246.567
Bipolar disorder	TRAIL	rs57396456	C	T	C	T	0.5626	-0.0251998	0.0518	0.0283	1.25e-27	0.3717	117.961
Bipolar disorder	TRAIL	rs62093514	T	C	T	C	-1.0618	-0.0318959	0.0552	0.0312	6.86e-82	0.3068	370.005
Bipolar disorder	TRAIL	rs73039026	C	A	C	A	0.2999	-0.0432032	0.0635	0.0465	2.02e-06	0.3527	22.3052
Bipolar disorder	TRAIL	rs74778900	T	C	T	C	-0.5906	0.0189994	0.0532	0.0502	2.59e-28	0.7055	123.243
Bipolar disorder	TRAIL	rs79287178	A	G	A	G	0.4317	-0.0526019	0.0421	0.03	9.12e-25	0.07915	105.148
Bipolar disorder	MIF	rs118055855	C	T	C	T	-0.6907	0.0164038	0.15	0.0457	4.13e-06	0.7207	21.203	26.962
Bipolar disorder	MIF	rs12594190	G	A	G	A	-0.1355	0.00979784	0.0267	0.0123	3.7e-07	0.4261	25.7547
Bipolar disorder	MIF	rs141009259	C	T	C	T	0.6178	-0.0281987	0.1322	0.0534	2.47e-06	0.5976	21.839
Bipolar disorder	MIF	rs2330634	G	C	G	C	-0.1556	0.0119005	0.0249	0.0096	4.53e-10	0.2157	39.05
Bipolar disorder	VEGF	rs10153304	G	A	G	A	-0.1547	0.00179838	0.0325	0.015	1.943e-06	0.9057	22.6576	113.171
Bipolar disorder	VEGF	rs10934631	C	T	C	T	0.1151	0.00450011	0.0245	0.0126	2.469e-06	0.7239	22.0708
Bipolar disorder	VEGF	rs10967186	C	T	C	T	-0.0898	-0.0044003	0.017	0.0099	1.232e-07	0.6544	27.9033
Bipolar disorder	VEGF	rs143479231	G	A	G	A	0.2598	-0.0303046	0.0491	0.0372	1.895e-07	0.4158	27.9972
Bipolar disorder	VEGF	rs4082730	G	A	G	A	-0.2522	-0.0575973	0.0534	0.0293	2.638e-06	0.04901	22.3053
Bipolar disorder	VEGF	rs6921438	G	A	G	A	0.49	0.001998	0.0175	0.0096	2.09e-171	0.8382	784
Bipolar disorder	VEGF	rs7030781	T	A	T	A	-0.1368	0.0138048	0.0173	0.0096	2.565e-15	0.1505	62.5288
Bipolar disorder	VEGF	rs73418461	G	A	G	A	0.2492	-0.0208968	0.0521	0.0214	1.675e-06	0.3276	22.8781
Bipolar disorder	VEGF	rs8045833	G	A	G	A	-0.108	-0.0154995	0.0211	0.0112	2.828e-07	0.1674	26.1989
Bipolar disorder	βNGF	rs67476890	T	C	T	C	-0.1769	-0.00860289	0.0379	0.0145	3.13e-06	0.5536	21.786	22.522
Bipolar disorder	βNGF	rs72780728	A	G	A	G	-0.1883	-0.00730327	0.0403	0.0162	2.99e-06	0.6546	21.8319
Bipolar disorder	βNGF	rs7970581	G	T	G	T	-0.138	0.00920221	0.0282	0.0109	9.27e-07	0.399	23.9475
Bipolar disorder	CTACK	rs113436108	C	G	C	G	0.5249	0	0.1119	0.0273	3.42e-06	0.9991	22.0036	27.949
Bipolar disorder	CTACK	rs115348265	T	A	T	A	-0.3199	-0.000299955	0.0675	0.0254	2.14e-06	0.9919	22.4606
Bipolar disorder	CTACK	rs116303454	A	G	A	G	-0.383	-0.00860289	0.0816	0.0371	3.27e-06	0.8165	22.0301
Bipolar disorder	CTACK	rs135564	A	G	A	G	0.1893	0.00630011	0.0268	0.0111	2.43e-12	0.5712	49.8921
Bipolar disorder	CTACK	rs3766110	C	A	C	A	0.1287	-0.00059982	0.0278	0.011	3.86e-06	0.9532	21.4322
Bipolar disorder	CTACK	rs55764737	C	T	C	T	-0.5313	-0.0374018	0.0972	0.0269	4.62e-08	0.1636	29.8777

## Sheet: Table S2
Table S2 Association of the SNPs used as instruments with confounders in PhenoScanner (P<5x10-6, accessed on 2023/12/12)
Cytokines	SNP	A1	A2	Trait	Study	PMID	Ancestry	Year	Beta	SE	P-value	N	N_cases	N_controls	Dataset
bFGF	rs116920326	C	G	Fibroblast growth factor basic levels	Ahola-Olli A	27989323	European	2017	-0.2435	0.05334	5e-06	-	-	-	NHGRI-EBI_GWAS_Catalog
bFGF	rs145577605	A	G	Fibroblast growth factor basic levels	Ahola-Olli A	27989323	European	2017	-0.2081	0.04254	1e-06	-	-	-	NHGRI-EBI_GWAS_Catalog
bFGF	rs16873997	C	G	Fibroblast growth factor basic levels	Ahola-Olli A	27989323	European	2017	-0.4922	0.1054	3e-06	-	-	-	NHGRI-EBI_GWAS_Catalog
bFGF	rs16873997	C	G	Self-reported ovarian cyst or cysts	Neale B	UKBB	European	2017	-0.004769	0.0009895	1.441e-06	337159	2752	334407	Neale-B_UKBB_EUR_2017
bFGF	rs16873997	C	G	Treatment with fexofenadine	Neale B	UKBB	European	2017	-0.002763	0.0006231	9.204e-06	337159	1078	336081	Neale-B_UKBB_EUR_2017
bFGF	rs61990749	C	G	Fibroblast growth factor basic levels	Ahola-Olli A	27989323	European	2017	-0.1116	0.02281	1e-06	-	-	-	NHGRI-EBI_GWAS_Catalog
bFGF	rs75168112	C	T	Fibroblast growth factor basic levels	Ahola-Olli A	27989323	European	2017	0.1001	0.02143	3e-06	-	-	-	NHGRI-EBI_GWAS_Catalog
bFGF	rs9907295	C	T	Reticulocyte count	Astle W	27863252	European	2016	-0.03716	0.006139	1.416e-09	173480	0	173480	Astle-W_Blood-Cell-Traits_EUR_2016
bFGF	rs9907295	C	T	Reticulocyte fraction of red cells	Astle W	27863252	European	2016	-0.03974	0.006135	9.362e-11	173480	0	173480	Astle-W_Blood-Cell-Traits_EUR_2016
bFGF	rs9907295	C	T	Fibroblast growth factor basic levels	Ahola-Olli A	27989323	European	2017	0.1319	0.02673	8e-07	-	-	-	NHGRI-EBI_GWAS_Catalog
CTACK	rs113436108	C	G	CTACK levels	Ahola-Olli A	27989323	European	2017	-0.5249	0.1124	3e-06	-	-	-	NHGRI-EBI_GWAS_Catalog
CTACK	rs115348265	A	T	CTACK levels	Ahola-Olli A	27989323	European	2017	-0.3199	0.0673	2e-06	-	-	-	NHGRI-EBI_GWAS_Catalog
CTACK	rs116303454	A	G	CTACK levels	Ahola-Olli A	27989323	European	2017	-0.383	0.082	3e-06	-	-	-	NHGRI-EBI_GWAS_Catalog
CTACK	rs145902143	A	G	CTACK levels	Ahola-Olli A	27989323	European	2017	-0.2838	0.05802	1e-06	-	-	-	NHGRI-EBI_GWAS_Catalog
CTACK	rs2070074	A	G	CTACK levels	Ahola-Olli A	27989323	European	2017	-0.4467	0.03768	2e-32	-	-	-	NHGRI-EBI_GWAS_Catalog
CTACK	rs2731674	T	G	Arm fat-free mass left	Neale B	UKBB	European	2017	0.008103	0.001775	5.001e-06	331159	0	331159	Neale-B_UKBB_EUR_2017
CTACK	rs2731674	T	G	Arm fat-free mass right	Neale B	UKBB	European	2017	0.008461	0.00174	1.155e-06	331221	0	331221	Neale-B_UKBB_EUR_2017
CTACK	rs2731674	T	G	Arm predicted mass left	Neale B	UKBB	European	2017	0.008313	0.001768	2.594e-06	331146	0	331146	Neale-B_UKBB_EUR_2017
CTACK	rs2731674	T	G	Arm predicted mass right	Neale B	UKBB	European	2017	0.008242	0.001734	1.991e-06	331216	0	331216	Neale-B_UKBB_EUR_2017
CTACK	rs2731674	T	G	Comparative height size at age 10	Neale B	UKBB	European	2017	0.01188	0.001906	4.488e-10	332021	0	332021	Neale-B_UKBB_EUR_2017
CTACK	rs2731674	T	G	Forced expiratory volume in 1-second, best measure	Neale B	UKBB	European	2017	0.0117	0.002628	8.518e-06	255492	0	255492	Neale-B_UKBB_EUR_2017
CTACK	rs2731674	T	G	Forced vital capacity	Neale B	UKBB	European	2017	0.01325	0.002267	5.029e-09	307638	0	307638	Neale-B_UKBB_EUR_2017
CTACK	rs2731674	T	G	Forced vital capacity, best measure	Neale B	UKBB	European	2017	0.01462	0.002489	4.215e-09	255492	0	255492	Neale-B_UKBB_EUR_2017
CTACK	rs2731674	T	G	Hand grip strength left	Neale B	UKBB	European	2017	0.008909	0.002013	9.656e-06	335821	0	335821	Neale-B_UKBB_EUR_2017
CTACK	rs2731674	T	G	Height	Neale B	UKBB	European	2017	0.01773	0.001984	3.949e-19	336474	0	336474	Neale-B_UKBB_EUR_2017
CTACK	rs2731674	T	G	Trunk fat-free mass	Neale B	UKBB	European	2017	0.009889	0.001759	1.878e-08	331030	0	331030	Neale-B_UKBB_EUR_2017
CTACK	rs2731674	T	G	Trunk predicted mass	Neale B	UKBB	European	2017	0.009933	0.001753	1.459e-08	330995	0	330995	Neale-B_UKBB_EUR_2017
CTACK	rs2731674	T	G	Whole body fat-free mass	Neale B	UKBB	European	2017	0.008547	0.001766	1.292e-06	331291	0	331291	Neale-B_UKBB_EUR_2017
CTACK	rs2731674	T	G	Whole body water mass	Neale B	UKBB	European	2017	0.008386	0.001768	2.111e-06	331315	0	331315	Neale-B_UKBB_EUR_2017
CTACK	rs3766110	A	C	Neuroticism	van den Oord EJ	18762592	European	2008	NA	NA	7.38e-06	1227	-	-	GRASP
CTACK	rs3766110	A	C	CTACK levels	Ahola-Olli A	27989323	European	2017	-0.1287	0.02791	4e-06	-	-	-	NHGRI-EBI_GWAS_Catalog
CTACK	rs3766110	A	C	Blood clot in the leg	Neale B	UKBB	European	2017	0.002224	0.0004088	5.36e-08	336782	6905	329877	Neale-B_UKBB_EUR_2017
CTACK	rs3766110	A	C	Phlebitis and thrombophlebitis	Neale B	UKBB	European	2017	0.001065	0.0001989	8.673e-08	337199	1613	335586	Neale-B_UKBB_EUR_2017
CTACK	rs3766110	A	C	Self-reported deep venous thrombosis	Neale B	UKBB	European	2017	0.002261	0.0004044	2.241e-08	337159	6767	330392	Neale-B_UKBB_EUR_2017
CTACK	rs55764737	C	T	CTACK levels	Ahola-Olli A	27989323	European	2017	0.5313	0.09746	5e-08	-	-	-	NHGRI-EBI_GWAS_Catalog
CTACK	rs57338032	A	G	CTACK levels	Ahola-Olli A	27989323	European	2017	-0.1583	0.03172	6e-07	-	-	-	NHGRI-EBI_GWAS_Catalog
CTACK	rs7333764	C	T	CTACK levels	Ahola-Olli A	27989323	European	2017	0.2773	0.05937	3e-06	-	-	-	NHGRI-EBI_GWAS_Catalog
CTACK	rs76395525	A	G	CTACK levels	Ahola-Olli A	27989323	European	2017	-0.5277	0.1079	1e-06	-	-	-	NHGRI-EBI_GWAS_Catalog
CTACK	rs76395525	A	G	Doctor diagnosed chronic bronchitis	Neale B	UKBB	European	2017	0.01037	0.002263	4.62e-06	83529	944	82585	Neale-B_UKBB_EUR_2017
Eotaxin	rs11087905	A	C	Eotaxin levels	Ahola-Olli A	27989323	European	2017	-0.0941	0.01872	5e-07	-	-	-	NHGRI-EBI_GWAS_Catalog
Eotaxin	rs112347425	C	T	Monocyte percentage of white cells	Astle W	27863252	European	2016	-0.02659	0.005945	7.727e-06	173480	0	173480	Astle-W_Blood-Cell-Traits_EUR_2016
Eotaxin	rs112347425	C	T	Eotaxin levels	Ahola-Olli A	27989323	European	2017	0.158	0.02749	9e-09	-	-	-	NHGRI-EBI_GWAS_Catalog
Eotaxin	rs1476670	A	C	Eotaxin levels	Ahola-Olli A	27989323	European	2017	-0.1007	0.02184	4e-06	-	-	-	NHGRI-EBI_GWAS_Catalog
Eotaxin	rs187131	G	C	Eotaxin levels	Ahola-Olli A	27989323	European	2017	0.1291	0.02547	4e-07	-	-	-	NHGRI-EBI_GWAS_Catalog
Eotaxin	rs2024050	G	A	Basophil count	Astle W	27863252	European	2016	-0.02625	0.00573	4.616e-06	173480	0	173480	Astle-W_Blood-Cell-Traits_EUR_2016
Eotaxin	rs2024050	G	A	Basophil percentage of granulocytes	Astle W	27863252	European	2016	-0.02814	0.005734	9.199e-07	173480	0	173480	Astle-W_Blood-Cell-Traits_EUR_2016
Eotaxin	rs2024050	G	A	Basophil percentage of white cells	Astle W	27863252	European	2016	-0.03044	0.005686	8.593e-08	173480	0	173480	Astle-W_Blood-Cell-Traits_EUR_2016
Eotaxin	rs2024050	G	A	Eosinophil count	Astle W	27863252	European	2016	-0.06782	0.005836	3.26e-31	173480	0	173480	Astle-W_Blood-Cell-Traits_EUR_2016
Eotaxin	rs2024050	G	A	Eosinophil percentage of granulocytes	Astle W	27863252	European	2016	-0.06893	0.005854	5.276e-32	173480	0	173480	Astle-W_Blood-Cell-Traits_EUR_2016
Eotaxin	rs2024050	G	A	Eosinophil percentage of white cells	Astle W	27863252	European	2016	-0.07228	0.00583	2.669e-35	173480	0	173480	Astle-W_Blood-Cell-Traits_EUR_2016
Eotaxin	rs2024050	G	A	Neutrophil percentage of granulocytes	Astle W	27863252	European	2016	0.06683	0.005855	3.533e-30	173480	0	173480	Astle-W_Blood-Cell-Traits_EUR_2016
Eotaxin	rs2024050	G	A	Sum eosinophil basophil counts	Astle W	27863252	European	2016	-0.06581	0.005843	2.021e-29	173480	0	173480	Astle-W_Blood-Cell-Traits_EUR_2016
Eotaxin	rs2024050	G	A	Eotaxin levels	Ahola-Olli A	27989323	European	2017	0.1728	0.03015	1e-08	-	-	-	NHGRI-EBI_GWAS_Catalog
Eotaxin	rs2210755	C	T	Eotaxin levels	Ahola-Olli A	27989323	European	2017	0.1104	0.02419	5e-06	-	-	-	NHGRI-EBI_GWAS_Catalog
Eotaxin	rs2211994	C	T	Eotaxin levels	Ahola-Olli A	27989323	European	2017	0.0885	0.01773	6e-07	-	-	-	NHGRI-EBI_GWAS_Catalog
Eotaxin	rs2419841	C	T	Eotaxin levels	Ahola-Olli A	27989323	European	2017	0.1277	0.02798	5e-06	-	-	-	NHGRI-EBI_GWAS_Catalog
Eotaxin	rs5746492	A	G	Eotaxin levels	Ahola-Olli A	27989323	European	2017	-0.0954	0.02069	4e-06	-	-	-	NHGRI-EBI_GWAS_Catalog
Eotaxin	rs59808887	C	T	Eotaxin levels	Ahola-Olli A	27989323	European	2017	0.1673	0.03582	3e-06	-	-	-	NHGRI-EBI_GWAS_Catalog
Eotaxin	rs75426604	A	C	Eotaxin levels	Ahola-Olli A	27989323	European	2017	-0.1366	0.02925	3e-06	-	-	-	NHGRI-EBI_GWAS_Catalog
Eotaxin	rs79722574	C	T	Eotaxin levels	Ahola-Olli A	27989323	European	2017	0.1113	0.02275	1e-06	-	-	-	NHGRI-EBI_GWAS_Catalog
Eotaxin	rs80341932	A	G	Eotaxin levels	Ahola-Olli A	27989323	European	2017	-0.1016	0.02048	7e-07	-	-	-	NHGRI-EBI_GWAS_Catalog
GCSF	rs115256310	A	G	Granulocyte colony stimulating factor levels	Ahola-Olli A	27989323	European	2017	-0.6821	0.1375	7e-07	-	-	-	NHGRI-EBI_GWAS_Catalog
GCSF	rs11903143	A	G	Granulocyte colony stimulating factor levels	Ahola-Olli A	27989323	European	2017	-0.087	0.01743	6e-07	-	-	-	NHGRI-EBI_GWAS_Catalog
GCSF	rs139692213	A	T	Granulocyte colony stimulating factor levels	Ahola-Olli A	27989323	European	2017	-0.6028	0.1321	5e-06	-	-	-	NHGRI-EBI_GWAS_Catalog
GCSF	rs139692213	A	T	Carcinoma in situ of other and unspecified sites	Neale B	UKBB	European	2017	0.0007719	0.0001335	7.491e-09	337199	92	337107	Neale-B_UKBB_EUR_2017
GCSF	rs139692213	A	T	Other disorders of bone density and structure	Neale B	UKBB	European	2017	0.0006596	0.0001198	3.668e-08	337199	74	337125	Neale-B_UKBB_EUR_2017
GCSF	rs139692213	A	T	Self-reported bladder cancer	Neale B	UKBB	European	2017	0.001806	0.0003931	4.33e-06	337159	799	336360	Neale-B_UKBB_EUR_2017
GCSF	rs139692213	A	T	Treatment with carvedilol	Neale B	UKBB	European	2017	0.0009951	0.0002084	1.793e-06	337159	224	336935	Neale-B_UKBB_EUR_2017
GCSF	rs145756094	C	G	Granulocyte colony stimulating factor levels	Ahola-Olli A	27989323	European	2017	-0.7408	0.1484	6e-07	-	-	-	NHGRI-EBI_GWAS_Catalog
GCSF	rs147128865	C	T	Granulocyte colony stimulating factor levels	Ahola-Olli A	27989323	European	2017	0.27	0.05915	5e-06	-	-	-	NHGRI-EBI_GWAS_Catalog
GCSF	rs1817411	T	C	Granulocyte colony stimulating factor levels	Ahola-Olli A	27989323	European	2017	-0.089	0.01905	3e-06	-	-	-	NHGRI-EBI_GWAS_Catalog
GCSF	rs2324653	C	G	Granulocyte colony stimulating factor levels	Ahola-Olli A	27989323	European	2017	-0.0808	0.01608	5e-07	-	-	-	NHGRI-EBI_GWAS_Catalog
GCSF	rs76287671	C	T	Granulocyte count	Astle W	27863252	European	2016	0.05043	0.00458	3.43e-28	173480	0	173480	Astle-W_Blood-Cell-Traits_EUR_2016
GCSF	rs76287671	C	T	Granulocyte percentage of myeloid white cells	Astle W	27863252	European	2016	0.03581	0.004555	3.801e-15	173480	0	173480	Astle-W_Blood-Cell-Traits_EUR_2016
GCSF	rs76287671	C	T	Lymphocyte percentage of white cells	Astle W	27863252	European	2016	-0.02999	0.004542	4.075e-11	173480	0	173480	Astle-W_Blood-Cell-Traits_EUR_2016
GCSF	rs76287671	C	T	Monocyte percentage of white cells	Astle W	27863252	European	2016	-0.0299	0.004544	4.748e-11	173480	0	173480	Astle-W_Blood-Cell-Traits_EUR_2016
GCSF	rs76287671	C	T	Myeloid white cell count	Astle W	27863252	European	2016	0.04894	0.004592	1.595e-26	173480	0	173480	Astle-W_Blood-Cell-Traits_EUR_2016
GCSF	rs76287671	C	T	Neutrophil count	Astle W	27863252	European	2016	0.05074	0.004569	1.195e-28	173480	0	173480	Astle-W_Blood-Cell-Traits_EUR_2016
GCSF	rs76287671	C	T	Neutrophil percentage of white cells	Astle W	27863252	European	2016	0.03494	0.00455	1.589e-14	173480	0	173480	Astle-W_Blood-Cell-Traits_EUR_2016
GCSF	rs76287671	C	T	Sum basophil neutrophil counts	Astle W	27863252	European	2016	0.05069	0.004577	1.668e-28	173480	0	173480	Astle-W_Blood-Cell-Traits_EUR_2016
GCSF	rs76287671	C	T	Sum neutrophil eosinophil counts	Astle W	27863252	European	2016	0.05068	0.004573	1.514e-28	173480	0	173480	Astle-W_Blood-Cell-Traits_EUR_2016
GCSF	rs76287671	C	T	White blood cell count	Astle W	27863252	European	2016	0.04671	0.004574	1.771e-24	173480	0	173480	Astle-W_Blood-Cell-Traits_EUR_2016
GCSF	rs76287671	C	T	Granulocyte colony stimulating factor levels	Ahola-Olli A	27989323	European	2017	0.0938	0.01891	7e-07	-	-	-	NHGRI-EBI_GWAS_Catalog
GCSF	rs77318030	C	T	Granulocyte colony stimulating factor levels	Ahola-Olli A	27989323	European	2017	0.2045	0.04302	2e-06	-	-	-	NHGRI-EBI_GWAS_Catalog
GROα	rs1113500	G	T	Growth regulated protein alpha levels	Ahola-Olli A	27989323	European	2017	0.1174	0.0247	2e-06	-	-	-	NHGRI-EBI_GWAS_Catalog
GROα	rs118158560	A	G	Growth regulated protein alpha levels	Ahola-Olli A	27989323	European	2017	-0.2703	0.05787	3e-06	-	-	-	NHGRI-EBI_GWAS_Catalog
GROα	rs118158560	A	G	Fibroblastic disorders	Neale B	UKBB	European	2017	0.003392	0.0003857	1.426e-18	337199	1862	335337	Neale-B_UKBB_EUR_2017
GROα	rs118158560	A	G	Self-reported dupuytrens contracture	Neale B	UKBB	European	2017	0.0008339	0.0001395	2.284e-09	337159	242	336917	Neale-B_UKBB_EUR_2017
GROα	rs140734053	A	G	Growth regulated protein alpha levels	Ahola-Olli A	27989323	European	2017	-0.7257	0.1574	4e-06	-	-	-	NHGRI-EBI_GWAS_Catalog
GROα	rs185768063	A	G	Growth regulated protein alpha levels	Ahola-Olli A	27989323	European	2017	-0.3998	0.07506	1e-07	-	-	-	NHGRI-EBI_GWAS_Catalog
GROα	rs185768063	A	G	Treatment with migril tablet	Neale B	UKBB	European	2017	-0.0009278	0.0002071	7.436e-06	337159	84	337075	Neale-B_UKBB_EUR_2017
GROα	rs188345231	C	T	Mean corpuscular hemoglobin concentration	Astle W	27863252	European	2016	-0.05912	0.01263	2.848e-06	173480	0	173480	Astle-W_Blood-Cell-Traits_EUR_2016
GROα	rs188345231	C	T	Growth regulated protein alpha levels	Ahola-Olli A	27989323	European	2017	0.623	0.1351	4e-06	-	-	-	NHGRI-EBI_GWAS_Catalog
GROα	rs2422841	A	G	Growth regulated protein alpha levels	Ahola-Olli A	27989323	European	2017	-0.1657	0.0363	5e-06	-	-	-	NHGRI-EBI_GWAS_Catalog
GROα	rs508977	T	G	Granulocyte count	Astle W	27863252	European	2016	-0.0193	0.004246	5.486e-06	173480	0	173480	Astle-W_Blood-Cell-Traits_EUR_2016
GROα	rs508977	T	G	Myeloid white cell count	Astle W	27863252	European	2016	-0.0189	0.004257	9.026e-06	173480	0	173480	Astle-W_Blood-Cell-Traits_EUR_2016
GROα	rs508977	T	G	Neutrophil count	Astle W	27863252	European	2016	-0.01908	0.004235	6.631e-06	173480	0	173480	Astle-W_Blood-Cell-Traits_EUR_2016
GROα	rs508977	T	G	Sum basophil neutrophil counts	Astle W	27863252	European	2016	-0.01918	0.004242	6.109e-06	173480	0	173480	Astle-W_Blood-Cell-Traits_EUR_2016
GROα	rs508977	T	G	Sum neutrophil eosinophil counts	Astle W	27863252	European	2016	-0.01942	0.00424	4.661e-06	173480	0	173480	Astle-W_Blood-Cell-Traits_EUR_2016
GROα	rs508977	T	G	Growth regulated protein alpha levels	Ahola-Olli A	27989323	European	2017	-0.3802	0.02806	8e-42	-	-	-	NHGRI-EBI_GWAS_Catalog
GROα	rs62024303	A	G	3 hydroxypropylmercapturic acid levels in smokers	Park SL	26053186	Mixed	2015	NA	NA	3e-07	-	-	-	NHGRI-EBI_GWAS_Catalog
GROα	rs62024303	A	G	Growth regulated protein alpha levels	Ahola-Olli A	27989323	European	2017	-0.3053	0.06621	4e-06	-	-	-	NHGRI-EBI_GWAS_Catalog
GROα	rs78653452	G	T	Growth regulated protein alpha levels	Ahola-Olli A	27989323	European	2017	0.7362	0.1505	1e-06	-	-	-	NHGRI-EBI_GWAS_Catalog
GROα	rs78653452	G	T	Neoplasm of uncertain or unknown behaviour of endocrine glands	Neale B	UKBB	European	2017	-0.0008282	0.0001692	9.846e-07	337199	81	337118	Neale-B_UKBB_EUR_2017
HGF	rs11060254	A	G	Hepatocyte growth factor levels	Ahola-Olli A	27989323	European	2017	-0.08	0.01683	2e-06	-	-	-	NHGRI-EBI_GWAS_Catalog
HGF	rs150322232	A	G	Hepatocyte growth factor levels	Ahola-Olli A	27989323	European	2017	-0.2104	0.04609	5e-06	-	-	-	NHGRI-EBI_GWAS_Catalog
HGF	rs1698249	A	C	Hepatocyte growth factor levels	Ahola-Olli A	27989323	European	2017	-0.1698	0.03682	4e-06	-	-	-	NHGRI-EBI_GWAS_Catalog
HGF	rs180840563	A	T	Hepatocyte growth factor levels	Ahola-Olli A	27989323	European	2017	-0.2002	0.04212	2e-06	-	-	-	NHGRI-EBI_GWAS_Catalog
HGF	rs180840563	A	T	Placenta praevia	Neale B	UKBB	European	2017	0.000743	0.0001499	7.13e-07	337199	108	337091	Neale-B_UKBB_EUR_2017
HGF	rs2003620	T	C	Hepatocyte growth factor levels	Ahola-Olli A	27989323	European	2017	-0.2279	0.04879	3e-06	-	-	-	NHGRI-EBI_GWAS_Catalog
HGF	rs3748034	T	G	Hepatocyte growth factor levels	Ahola-Olli A	27989323	European	2017	-0.1495	0.0235	2e-10	-	-	-	NHGRI-EBI_GWAS_Catalog
HGF	rs3748034	T	G	Leg fat percentage left	Neale B	UKBB	European	2017	0.009861	0.002175	5.791e-06	331278	0	331278	Neale-B_UKBB_EUR_2017
HGF	rs3748034	T	G	Self-reported high cholesterol	Neale B	UKBB	European	2017	0.005907	0.00114	2.205e-07	337159	41296	295863	Neale-B_UKBB_EUR_2017
HGF	rs5745687	T	C	Endothelial growth factor levels	Lieb W	25552591	European	2014	0.099	0.01108	4e-19	-	-	-	NHGRI-EBI_GWAS_Catalog
HGF	rs5745687	T	C	Hepatocyte growth factor levels	Ahola-Olli A	27989323	European	2017	-0.3072	0.04043	3e-14	-	-	-	NHGRI-EBI_GWAS_Catalog
HGF	rs6077285	C	G	Hepatocyte growth factor levels	Ahola-Olli A	27989323	European	2017	-0.1393	0.02719	3e-07	-	-	-	NHGRI-EBI_GWAS_Catalog
HGF	rs62481625	C	T	Hepatocyte growth factor levels	Ahola-Olli A	27989323	European	2017	0.1091	0.0223	1e-06	-	-	-	NHGRI-EBI_GWAS_Catalog
IFN-γ	rs112783231	A	G	Interferon gamma levels	Ahola-Olli A	27989323	European	2017	-0.2408	0.05066	2e-06	-	-	-	NHGRI-EBI_GWAS_Catalog
IFN-γ	rs113600793	A	C	Neutrophil percentage of granulocytes	Astle W	27863252	European	2016	-0.04009	0.008899	6.626e-06	173480	0	173480	Astle-W_Blood-Cell-Traits_EUR_2016
IFN-γ	rs113600793	A	C	Sum eosinophil basophil counts	Astle W	27863252	European	2016	0.03978	0.008865	7.221e-06	173480	0	173480	Astle-W_Blood-Cell-Traits_EUR_2016
IFN-γ	rs113600793	A	C	Interferon gamma levels	Ahola-Olli A	27989323	European	2017	-0.1829	0.03723	9e-07	-	-	-	NHGRI-EBI_GWAS_Catalog
IFN-γ	rs113600793	A	C	Interleukin 12p70 levels	Ahola-Olli A	27989323	European	2017	-0.1814	0.03634	6e-07	-	-	-	NHGRI-EBI_GWAS_Catalog
IFN-γ	rs113600793	A	C	Interleukin 6 levels	Ahola-Olli A	27989323	European	2017	-0.1771	0.03588	8e-07	-	-	-	NHGRI-EBI_GWAS_Catalog
IFN-γ	rs11843756	G	T	Interferon gamma levels	Ahola-Olli A	27989323	European	2017	0.184	0.03939	3e-06	-	-	-	NHGRI-EBI_GWAS_Catalog
IFN-γ	rs11843756	G	T	Cause of death: bronchiectasis	Neale B	UKBB	European	2017	0.01527	0.002882	1.199e-07	7637	24	7613	Neale-B_UKBB_EUR_2017
IFN-γ	rs12420286	C	T	Interferon gamma levels	Ahola-Olli A	27989323	European	2017	0.2376	0.04999	2e-06	-	-	-	NHGRI-EBI_GWAS_Catalog
IFN-γ	rs1867282	T	C	Interferon gamma levels	Ahola-Olli A	27989323	European	2017	-0.0774	0.01657	3e-06	-	-	-	NHGRI-EBI_GWAS_Catalog
IFN-γ	rs2073438	A	G	Interferon gamma levels	Ahola-Olli A	27989323	European	2017	-0.0898	0.01889	2e-06	-	-	-	NHGRI-EBI_GWAS_Catalog
IFN-γ	rs2073438	A	G	Interleukin 4 levels	Ahola-Olli A	27989323	European	2017	-0.0821	0.01827	7e-06	-	-	-	NHGRI-EBI_GWAS_Catalog
IFN-γ	rs2188420	C	G	Interferon gamma levels	Ahola-Olli A	27989323	European	2017	-0.0987	0.02018	1e-06	-	-	-	NHGRI-EBI_GWAS_Catalog
IFN-γ	rs73479333	C	G	Interferon gamma levels	Ahola-Olli A	27989323	European	2017	-0.1159	0.02369	1e-06	-	-	-	NHGRI-EBI_GWAS_Catalog
IL-10	rs10457128	A	G	Interleukin 10 levels	Ahola-Olli A	27989323	European	2017	-0.0865	0.01721	5e-07	-	-	-	NHGRI-EBI_GWAS_Catalog
IL-10	rs10457128	A	G	Hair or balding pattern: pattern 4	Neale B	UKBB	European	2017	0.0112	0.001448	1.031e-14	154988	28389	126599	Neale-B_UKBB_EUR_2017
IL-10	rs10457128	A	G	Relative age of first facial hair	Neale B	UKBB	European	2017	-0.01492	0.001651	1.572e-19	151113	0	151113	Neale-B_UKBB_EUR_2017
IL-10	rs10493718	A	C	Interleukin 10 levels	Ahola-Olli A	27989323	European	2017	-0.11	0.02217	7e-07	-	-	-	NHGRI-EBI_GWAS_Catalog
IL-10	rs111913416	A	T	Interleukin 10 levels	Ahola-Olli A	27989323	European	2017	-0.085	0.01713	7e-07	-	-	-	NHGRI-EBI_GWAS_Catalog
IL-10	rs11206302	C	T	Interleukin 10 levels	Ahola-Olli A	27989323	European	2017	0.1189	0.02501	2e-06	-	-	-	NHGRI-EBI_GWAS_Catalog
IL-10	rs2086656	C	T	Interleukin 10 levels	Ahola-Olli A	27989323	European	2017	0.0789	0.01711	4e-06	-	-	-	NHGRI-EBI_GWAS_Catalog
IL-10	rs3025021	C	T	Interleukin 10 levels	Ahola-Olli A	27989323	European	2017	0.0947	0.01936	1e-06	-	-	-	NHGRI-EBI_GWAS_Catalog
IL-10	rs41282660	A	G	Mean corpuscular volume	Astle W	27863252	European	2016	0.0255	0.005496	3.483e-06	173480	0	173480	Astle-W_Blood-Cell-Traits_EUR_2016
IL-10	rs465757	A	G	Interleukin 10 levels	Ahola-Olli A	27989323	European	2017	-0.084	0.01717	1e-06	-	-	-	NHGRI-EBI_GWAS_Catalog
IL-12p70	rs17229494	A	G	Interleukin 12p70 levels	Ahola-Olli A	27989323	European	2017	-0.1172	0.02567	5e-06	-	-	-	NHGRI-EBI_GWAS_Catalog
IL-12p70	rs200751	G	C	Interleukin 12p70 levels	Ahola-Olli A	27989323	European	2017	0.0986	0.02138	4e-06	-	-	-	NHGRI-EBI_GWAS_Catalog
IL-12p70	rs41282644	A	G	Self-reported venous thromboembolic disease	Neale B	UKBB	European	2017	0.0004376	8.237e-05	1.083e-07	337159	66	337093	Neale-B_UKBB_EUR_2017
IL-12p70	rs6993770	A	T	Basophil count	Astle W	27863252	European	2016	0.0209	0.00386	6.12e-08	173480	0	173480	Astle-W_Blood-Cell-Traits_EUR_2016
IL-12p70	rs6993770	A	T	Granulocyte count	Astle W	27863252	European	2016	0.02047	0.00396	2.343e-07	173480	0	173480	Astle-W_Blood-Cell-Traits_EUR_2016
IL-12p70	rs6993770	A	T	Mean platelet volume	Astle W	27863252	European	2016	-0.04909	0.003998	1.175e-34	173480	0	173480	Astle-W_Blood-Cell-Traits_EUR_2016
IL-12p70	rs6993770	A	T	Myeloid white cell count	Astle W	27863252	European	2016	0.02098	0.003969	1.263e-07	173480	0	173480	Astle-W_Blood-Cell-Traits_EUR_2016
IL-12p70	rs6993770	A	T	Neutrophil count	Astle W	27863252	European	2016	0.01899	0.00395	1.52e-06	173480	0	173480	Astle-W_Blood-Cell-Traits_EUR_2016
IL-12p70	rs6993770	A	T	Platelet count	Astle W	27863252	European	2016	0.06999	0.004026	1.025e-67	173480	0	173480	Astle-W_Blood-Cell-Traits_EUR_2016
IL-12p70	rs6993770	A	T	Platelet distribution width	Astle W	27863252	European	2016	-0.06054	0.003971	1.731e-52	173480	0	173480	Astle-W_Blood-Cell-Traits_EUR_2016
IL-12p70	rs6993770	A	T	Plateletcrit	Astle W	27863252	European	2016	0.0534	0.004041	7.265e-40	173480	0	173480	Astle-W_Blood-Cell-Traits_EUR_2016
IL-12p70	rs6993770	A	T	Sum basophil neutrophil counts	Astle W	27863252	European	2016	0.0198	0.003956	5.587e-07	173480	0	173480	Astle-W_Blood-Cell-Traits_EUR_2016
IL-12p70	rs6993770	A	T	Sum neutrophil eosinophil counts	Astle W	27863252	European	2016	0.01995	0.003953	4.475e-07	173480	0	173480	Astle-W_Blood-Cell-Traits_EUR_2016
IL-12p70	rs6993770	A	T	White blood cell count	Astle W	27863252	European	2016	0.02072	0.003954	1.605e-07	173480	0	173480	Astle-W_Blood-Cell-Traits_EUR_2016
IL-12p70	rs6993770	A	T	Platelet count PLT	Gieger C	22139419	European	2011	NA	NA	4.3e-17	18600	-	-	GRASP
IL-12p70	rs6993770	A	T	Serum vascular endothelial growth factor VEGF	Debette S	21757650	European	2011	NA	NA	5.45e-30	3527	-	-	GRASP
IL-12p70	rs6993770	A	T	Interleukin 12p70 levels	Ahola-Olli A	27989323	European	2017	-0.0918	0.01877	1e-06	-	-	-	NHGRI-EBI_GWAS_Catalog
IL-12p70	rs6993770	A	T	Mean platelet volume	Astle W	27863252	European	2016	-0.04909	0.003993	1e-34	-	-	-	NHGRI-EBI_GWAS_Catalog
IL-12p70	rs6993770	A	T	Platelet count	Schick UM	26805783	Hispanic	2016	4.74	0.8554	3e-08	-	-	-	NHGRI-EBI_GWAS_Catalog
IL-12p70	rs6993770	A	T	Platelet count	Astle W	27863252	European	2016	-0.06999	0.004025	1e-67	-	-	-	NHGRI-EBI_GWAS_Catalog
IL-12p70	rs6993770	A	T	Platelet counts	Gieger C	22139419	European	2011	3.668	0.436	4e-17	-	-	-	NHGRI-EBI_GWAS_Catalog
IL-12p70	rs6993770	A	T	Platelet distribution width	Astle W	27863252	European	2016	-0.06054	0.003973	2e-52	-	-	-	NHGRI-EBI_GWAS_Catalog
IL-12p70	rs6993770	A	T	Plateletcrit	Astle W	27863252	European	2016	-0.0534	0.004041	7e-40	-	-	-	NHGRI-EBI_GWAS_Catalog
IL-12p70	rs6993770	A	T	Vascular endothelial growth factor levels	Debette S	21757650	European	2011	NA	NA	5e-23	-	-	-	NHGRI-EBI_GWAS_Catalog
IL-12p70	rs6993770	A	T	Vascular endothelial growth factor levels	Choi SH	26910538	Mixed	2016	0.16	0.01023	4e-55	-	-	-	NHGRI-EBI_GWAS_Catalog
IL-12p70	rs6993770	A	T	Blood clot in the leg	Neale B	UKBB	European	2017	0.00209	0.0003825	4.614e-08	336782	6905	329877	Neale-B_UKBB_EUR_2017
IL-12p70	rs6993770	A	T	Self-reported deep venous thrombosis	Neale B	UKBB	European	2017	0.002145	0.0003783	1.414e-08	337159	6767	330392	Neale-B_UKBB_EUR_2017
IL-12p70	rs6993770	A	T	Vascular endothelial growth factor a	Debette S	21757650	European	2011	NA	NA	5e-23	-	-	-	dbGaP
IL-12p70	rs6993770	A	T	Coronary artery disease	van der Harst P	29212778	Mixed	2018	0.0275	0.0057	1.516e-06	547261	122733	424528	van-der-Harst-P_CAD_Mixed_2018
IL-12p70	rs71361173	G	T	Interleukin 12p70 levels	Ahola-Olli A	27989323	European	2017	0.111	0.02376	3e-06	-	-	-	NHGRI-EBI_GWAS_Catalog
IL-12p70	rs782107	G	A	Interleukin 12p70 levels	Ahola-Olli A	27989323	European	2017	0.075	0.01578	2e-06	-	-	-	NHGRI-EBI_GWAS_Catalog
IL-12p70	rs79121401	C	T	Interleukin 12p70 levels	Ahola-Olli A	27989323	European	2017	0.5548	0.1203	4e-06	-	-	-	NHGRI-EBI_GWAS_Catalog
IL-13	rs117795020	A	G	Interleukin 13 levels	Ahola-Olli A	27989323	European	2017	-0.3522	0.072	1e-06	-	-	-	NHGRI-EBI_GWAS_Catalog
IL-13	rs117795020	A	G	Cause of death: other and unspecified cirrhosis of liver	Neale B	UKBB	European	2017	0.01787	0.003647	9.786e-07	7637	32	7605	Neale-B_UKBB_EUR_2017
IL-13	rs12623722	A	G	Interleukin 13 levels	Ahola-Olli A	27989323	European	2017	-0.1185	0.0257	4e-06	-	-	-	NHGRI-EBI_GWAS_Catalog
IL-13	rs139083458	C	T	Interleukin 13 levels	Ahola-Olli A	27989323	European	2017	0.9902	0.212	3e-06	-	-	-	NHGRI-EBI_GWAS_Catalog
IL-13	rs27949	T	C	Interleukin 13 levels	Ahola-Olli A	27989323	European	2017	-0.1168	0.02501	3e-06	-	-	-	NHGRI-EBI_GWAS_Catalog
IL-13	rs7073807	C	T	Interleukin 13 levels	Ahola-Olli A	27989323	European	2017	0.1682	0.03539	2e-06	-	-	-	NHGRI-EBI_GWAS_Catalog
IL-13	rs75383097	C	G	Interleukin 13 levels	Ahola-Olli A	27989323	European	2017	-0.536	0.1162	4e-06	-	-	-	NHGRI-EBI_GWAS_Catalog
IL-13	rs75383097	C	G	Comparative body size at age 10	Neale B	UKBB	European	2017	-0.03138	0.007018	7.742e-06	331693	0	331693	Neale-B_UKBB_EUR_2017
IL-13	rs75995699	A	G	Interleukin 13 levels	Ahola-Olli A	27989323	European	2017	-0.3319	0.07106	3e-06	-	-	-	NHGRI-EBI_GWAS_Catalog
IL-13	rs76339001	A	T	Interleukin 13 levels	Ahola-Olli A	27989323	European	2017	-0.4313	0.08817	1e-06	-	-	-	NHGRI-EBI_GWAS_Catalog
IL-13	rs76339001	A	T	Treatment with respiratory mometasone	Neale B	UKBB	European	2017	-0.0008407	0.0001829	4.299e-06	337159	195	336964	Neale-B_UKBB_EUR_2017
IL-13	rs76339001	A	T	Treatment with solaraze 3% gel	Neale B	UKBB	European	2017	-0.000539	0.0001112	1.24e-06	337159	72	337087	Neale-B_UKBB_EUR_2017
IL-13	rs9472168	A	G	Interleukin 13 levels	Ahola-Olli A	27989323	European	2017	-0.4244	0.02479	1e-65	-	-	-	NHGRI-EBI_GWAS_Catalog
IL-16	rs115981497	A	T	Interleukin 16 levels	Ahola-Olli A	27989323	European	2017	-0.8306	0.1801	4e-06	-	-	-	NHGRI-EBI_GWAS_Catalog
IL-16	rs117217798	C	T	Interleukin 16 levels	Ahola-Olli A	27989323	European	2017	0.2036	0.04415	4e-06	-	-	-	NHGRI-EBI_GWAS_Catalog
IL-16	rs117916513	A	G	Interleukin 16 levels	Ahola-Olli A	27989323	European	2017	-0.502	0.09903	4e-07	-	-	-	NHGRI-EBI_GWAS_Catalog
IL-16	rs1255143	C	T	Interleukin 16 levels	Ahola-Olli A	27989323	European	2017	0.1306	0.02422	7e-08	-	-	-	NHGRI-EBI_GWAS_Catalog
IL-16	rs12765671	A	G	Interleukin 16 levels	Ahola-Olli A	27989323	European	2017	-0.6023	0.1319	5e-06	-	-	-	NHGRI-EBI_GWAS_Catalog
IL-16	rs144691581	A	G	Interleukin 16 levels	Ahola-Olli A	27989323	European	2017	-0.4882	0.09631	4e-07	-	-	-	NHGRI-EBI_GWAS_Catalog
IL-16	rs144691581	A	G	Cause of death: ill-defined sites within the digestive system	Neale B	UKBB	European	2017	0.01236	0.002718	5.538e-06	7637	12	7625	Neale-B_UKBB_EUR_2017
IL-16	rs1801020	G	A	Activated Partial Thromboplastin Time	Houlihan LM	20303064	European	2010	NA	NA	1.24e-27	1431	-	-	GRASP
IL-16	rs1801020	G	A	Activated partial thromboplastin time	Tang W	22703881	European	2012	NA	NA	1.262e-87	9240	-	-	GRASP
IL-16	rs1801020	G	A	Activated partial thromboplastin time	Gaunt	23188048	European	2012	NA	NA	1.55e-59	2544	-	-	GRASP
IL-16	rs1801020	G	A	Factor XII antigen	Williams FM	23381943	European	2013	NA	NA	4.809e-88	2100	-	-	GRASP
IL-16	rs1801020	G	A	Interleukin 16 levels	Ahola-Olli A	27989323	European	2017	0.1733	0.02787	5e-10	-	-	-	NHGRI-EBI_GWAS_Catalog
IL-16	rs1801020	G	A	Arm fat-free mass left	Neale B	UKBB	European	2017	-0.008426	0.001782	2.251e-06	331159	0	331159	Neale-B_UKBB_EUR_2017
IL-16	rs1801020	G	A	Arm fat-free mass right	Neale B	UKBB	European	2017	-0.00876	0.001746	5.253e-07	331221	0	331221	Neale-B_UKBB_EUR_2017
IL-16	rs1801020	G	A	Arm predicted mass left	Neale B	UKBB	European	2017	-0.008602	0.001775	1.258e-06	331146	0	331146	Neale-B_UKBB_EUR_2017
IL-16	rs1801020	G	A	Arm predicted mass right	Neale B	UKBB	European	2017	-0.008589	0.00174	7.954e-07	331216	0	331216	Neale-B_UKBB_EUR_2017
IL-16	rs1801020	G	A	Comparative height size at age 10	Neale B	UKBB	European	2017	-0.01204	0.001913	3.079e-10	332021	0	332021	Neale-B_UKBB_EUR_2017
IL-16	rs1801020	G	A	Forced vital capacity	Neale B	UKBB	European	2017	-0.01301	0.002275	1.092e-08	307638	0	307638	Neale-B_UKBB_EUR_2017
IL-16	rs1801020	G	A	Forced vital capacity, best measure	Neale B	UKBB	European	2017	-0.0143	0.002498	1.043e-08	255492	0	255492	Neale-B_UKBB_EUR_2017
IL-16	rs1801020	G	A	Height	Neale B	UKBB	European	2017	-0.01816	0.001991	7.35e-20	336474	0	336474	Neale-B_UKBB_EUR_2017
IL-16	rs1801020	G	A	Trunk fat-free mass	Neale B	UKBB	European	2017	-0.01027	0.001765	6.034e-09	331030	0	331030	Neale-B_UKBB_EUR_2017
IL-16	rs1801020	G	A	Trunk predicted mass	Neale B	UKBB	European	2017	-0.01031	0.001759	4.696e-09	330995	0	330995	Neale-B_UKBB_EUR_2017
IL-16	rs1801020	G	A	Whole body fat-free mass	Neale B	UKBB	European	2017	-0.008893	0.001772	5.214e-07	331291	0	331291	Neale-B_UKBB_EUR_2017
IL-16	rs1801020	G	A	Whole body water mass	Neale B	UKBB	European	2017	-0.008737	0.001775	8.522e-07	331315	0	331315	Neale-B_UKBB_EUR_2017
IL-16	rs4253283	C	T	Interleukin 16 levels	Ahola-Olli A	27989323	European	2017	0.146	0.02602	2e-08	-	-	-	NHGRI-EBI_GWAS_Catalog
IL-16	rs4253283	C	T	Blood clot in the leg	Neale B	UKBB	European	2017	0.002266	0.0003715	1.054e-09	336782	6905	329877	Neale-B_UKBB_EUR_2017
IL-16	rs4253283	C	T	Blood clot in the lung	Neale B	UKBB	European	2017	0.001153	0.0002375	1.221e-06	336782	2788	333994	Neale-B_UKBB_EUR_2017
IL-16	rs4253283	C	T	Self-reported deep venous thrombosis	Neale B	UKBB	European	2017	0.002234	0.0003674	1.19e-09	337159	6767	330392	Neale-B_UKBB_EUR_2017
IL-16	rs4253283	C	T	Self-reported pulmonary embolism + or - dvt	Neale B	UKBB	European	2017	0.001229	0.0002378	2.383e-07	337159	2801	334358	Neale-B_UKBB_EUR_2017
IL-16	rs4513633	A	C	Interleukin 16 levels	Ahola-Olli A	27989323	European	2017	-0.2239	0.04513	7e-07	-	-	-	NHGRI-EBI_GWAS_Catalog
IL-16	rs4778636	A	G	Lymphocyte count	Astle W	27863252	European	2016	0.02915	0.006203	2.613e-06	173480	0	173480	Astle-W_Blood-Cell-Traits_EUR_2016
IL-16	rs4778636	A	G	Blood protein levels	Suhre K	28240269	European	2017	NA	NA	4e-27	-	-	-	NHGRI-EBI_GWAS_Catalog
IL-16	rs4778636	A	G	Interleukin 16 levels	Ahola-Olli A	27989323	European	2017	-0.7272	0.0631	1e-30	-	-	-	NHGRI-EBI_GWAS_Catalog
IL-16	rs4778636	A	G	Comparative height size at age 10	Neale B	UKBB	European	2017	0.01492	0.002843	1.548e-07	332021	0	332021	Neale-B_UKBB_EUR_2017
IL-16	rs4778636	A	G	Height	Neale B	UKBB	European	2017	0.01538	0.002958	2e-07	336474	0	336474	Neale-B_UKBB_EUR_2017
IL-16	rs9706053	C	T	Interleukin 16 levels	Ahola-Olli A	27989323	European	2017	0.4582	0.09235	7e-07	-	-	-	NHGRI-EBI_GWAS_Catalog
IL-17	rs11640734	C	G	High light scatter reticulocyte count	Astle W	27863252	European	2016	-0.02786	0.005789	1.484e-06	173480	0	173480	Astle-W_Blood-Cell-Traits_EUR_2016
IL-17	rs11640734	C	G	Reticulocyte count	Astle W	27863252	European	2016	-0.03036	0.005797	1.623e-07	173480	0	173480	Astle-W_Blood-Cell-Traits_EUR_2016
IL-17	rs11640734	C	G	Reticulocyte fraction of red cells	Astle W	27863252	European	2016	-0.02695	0.005793	3.287e-06	173480	0	173480	Astle-W_Blood-Cell-Traits_EUR_2016
IL-17	rs11640734	C	G	Interleukin 17 levels	Ahola-Olli A	27989323	European	2017	-0.1187	0.02362	5e-07	-	-	-	NHGRI-EBI_GWAS_Catalog
IL-17	rs117029961	A	G	Cause of death: pharynx, unspecified	Neale B	UKBB	European	2017	0.01288	0.00252	3.243e-07	7637	7	7630	Neale-B_UKBB_EUR_2017
IL-17	rs117556572	C	T	Interleukin 17 levels	Ahola-Olli A	27989323	European	2017	0.5102	0.1092	3e-06	-	-	-	NHGRI-EBI_GWAS_Catalog
IL-17	rs117556572	C	T	Cause of death: alcoholic cirrhosis of liver	Neale B	UKBB	European	2017	-0.01432	0.002606	4.057e-08	7637	16	7621	Neale-B_UKBB_EUR_2017
IL-17	rs148562661	C	G	Interleukin 17 levels	Ahola-Olli A	27989323	European	2017	-0.2128	0.0435	1e-06	-	-	-	NHGRI-EBI_GWAS_Catalog
IL-17	rs1530455	C	T	Mean platelet volume	Astle W	27863252	European	2016	0.04211	0.003751	3.106e-29	173480	0	173480	Astle-W_Blood-Cell-Traits_EUR_2016
IL-17	rs1530455	C	T	Platelet count	Astle W	27863252	European	2016	-0.03895	0.003783	7.391e-25	173480	0	173480	Astle-W_Blood-Cell-Traits_EUR_2016
IL-17	rs1530455	C	T	Platelet distribution width	Astle W	27863252	European	2016	0.04323	0.003732	5.05e-31	173480	0	173480	Astle-W_Blood-Cell-Traits_EUR_2016
IL-17	rs1530455	C	T	Plateletcrit	Astle W	27863252	European	2016	-0.0227	0.003796	2.224e-09	173480	0	173480	Astle-W_Blood-Cell-Traits_EUR_2016
IL-17	rs1530455	C	T	Fibroblast growth factor basic levels	Ahola-Olli A	27989323	European	2017	0.0777	0.0175	9e-06	-	-	-	NHGRI-EBI_GWAS_Catalog
IL-17	rs1530455	C	T	Interleukin 10 levels	Ahola-Olli A	27989323	European	2017	0.0793	0.01737	5e-06	-	-	-	NHGRI-EBI_GWAS_Catalog
IL-17	rs1530455	C	T	Interleukin 17 levels	Ahola-Olli A	27989323	European	2017	0.108	0.01737	5e-10	-	-	-	NHGRI-EBI_GWAS_Catalog
IL-17	rs17106604	C	T	Interleukin 17 levels	Ahola-Olli A	27989323	European	2017	0.1129	0.02262	6e-07	-	-	-	NHGRI-EBI_GWAS_Catalog
IL-17	rs17282552	C	T	Interleukin 17 levels	Ahola-Olli A	27989323	European	2017	0.2001	0.04054	8e-07	-	-	-	NHGRI-EBI_GWAS_Catalog
IL-17	rs184080173	C	T	Interleukin 17 levels	Ahola-Olli A	27989323	European	2017	0.2384	0.04703	4e-07	-	-	-	NHGRI-EBI_GWAS_Catalog
IL-17	rs187475560	C	T	Interleukin 17 levels	Ahola-Olli A	27989323	European	2017	0.2434	0.05211	3e-06	-	-	-	NHGRI-EBI_GWAS_Catalog
IL-17	rs62191444	G	T	Interleukin 17 levels	Ahola-Olli A	27989323	European	2017	0.1136	0.02463	4e-06	-	-	-	NHGRI-EBI_GWAS_Catalog
IL-17	rs78612928	C	T	Interleukin 17 levels	Ahola-Olli A	27989323	European	2017	0.1037	0.0222	3e-06	-	-	-	NHGRI-EBI_GWAS_Catalog
IL-18	rs10414578	T	C	Interleukin 18 levels	Ahola-Olli A	27989323	European	2017	-0.1771	0.03494	4e-07	-	-	-	NHGRI-EBI_GWAS_Catalog
IL-18	rs116383510	A	C	Interleukin 18 levels	Ahola-Olli A	27989323	European	2017	-0.5426	0.1059	3e-07	-	-	-	NHGRI-EBI_GWAS_Catalog
IL-18	rs116383510	A	C	Treatment with anastrozole	Neale B	UKBB	European	2017	-0.001464	0.0003278	7.972e-06	337159	314	336845	Neale-B_UKBB_EUR_2017
IL-18	rs11700536	C	T	Interleukin 18 levels	Ahola-Olli A	27989323	European	2017	0.1156	0.02507	4e-06	-	-	-	NHGRI-EBI_GWAS_Catalog
IL-18	rs117266781	C	T	Interleukin 18 levels	Ahola-Olli A	27989323	European	2017	0.6841	0.1465	3e-06	-	-	-	NHGRI-EBI_GWAS_Catalog
IL-18	rs143370787	C	G	Interleukin 18 levels	Ahola-Olli A	27989323	European	2017	-0.3116	0.06555	2e-06	-	-	-	NHGRI-EBI_GWAS_Catalog
IL-18	rs144841621	C	T	Interleukin 18 levels	Ahola-Olli A	27989323	European	2017	0.518	0.1123	4e-06	-	-	-	NHGRI-EBI_GWAS_Catalog
IL-18	rs144841621	C	T	Treatment with sulphasalazine	Neale B	UKBB	European	2017	-0.002121	0.0004331	9.719e-07	337159	176	336983	Neale-B_UKBB_EUR_2017
IL-18	rs1656939	T	A	Interleukin 18 levels	Ahola-Olli A	27989323	European	2017	0.1132	0.02381	2e-06	-	-	-	NHGRI-EBI_GWAS_Catalog
IL-18	rs17229943	A	C	Interleukin 18 levels	Ahola-Olli A	27989323	European	2017	-0.312	0.04653	2e-11	-	-	-	NHGRI-EBI_GWAS_Catalog
IL-18	rs1979967	C	T	Interleukin 18 levels	Ahola-Olli A	27989323	European	2017	0.1402	0.02854	9e-07	-	-	-	NHGRI-EBI_GWAS_Catalog
IL-18	rs2729385	G	A	Interleukin 18 levels	Ahola-Olli A	27989323	European	2017	0.1231	0.02669	4e-06	-	-	-	NHGRI-EBI_GWAS_Catalog
IL-18	rs385076	C	T	Interleukin 18 levels	Ahola-Olli A	27989323	European	2017	0.2432	0.02496	2e-22	-	-	-	NHGRI-EBI_GWAS_Catalog
IL-18	rs385076	C	T	Current tobacco smoking	Neale B	UKBB	European	2017	-0.0063	0.001391	5.933e-06	337030	0	337030	Neale-B_UKBB_EUR_2017
IL-18	rs4414903	C	G	Interleukin 18 levels	Ahola-Olli A	27989323	European	2017	-0.1161	0.02486	3e-06	-	-	-	NHGRI-EBI_GWAS_Catalog
IL-18	rs4482818	A	G	Interleukin 18 levels	Ahola-Olli A	27989323	European	2017	-0.1286	0.02414	1e-07	-	-	-	NHGRI-EBI_GWAS_Catalog
IL-18	rs658805	G	A	Interleukin 18 levels	Ahola-Olli A	27989323	European	2017	0.1226	0.02439	5e-07	-	-	-	NHGRI-EBI_GWAS_Catalog
IL-18	rs71478720	C	T	Interleukin 18 levels	Ahola-Olli A	27989323	European	2017	0.2669	0.0276	4e-22	-	-	-	NHGRI-EBI_GWAS_Catalog
IL-18	rs71478720	C	T	Heel bone mineral density	Neale B	UKBB	European	2017	-0.01907	0.003556	8.227e-08	194398	0	194398	Neale-B_UKBB_EUR_2017
IL-18	rs78623212	C	T	Interleukin 18 levels	Ahola-Olli A	27989323	European	2017	0.8705	0.1755	7e-07	-	-	-	NHGRI-EBI_GWAS_Catalog
IL-18	rs78623212	C	T	Cause of death: appendix	Neale B	UKBB	European	2017	-0.007275	0.001313	3.079e-08	7637	5	7632	Neale-B_UKBB_EUR_2017
IL-18	rs78623212	C	T	Treatment with azithromycin	Neale B	UKBB	European	2017	-0.0005717	0.0001284	8.548e-06	337159	90	337069	Neale-B_UKBB_EUR_2017
IL-18	rs78716465	A	G	Interleukin 18 levels	Ahola-Olli A	27989323	European	2017	-0.3265	0.06869	2e-06	-	-	-	NHGRI-EBI_GWAS_Catalog
IL1ra	rs11627423	A	C	Interleukin 1 receptor antagonist levels	Ahola-Olli A	27989323	European	2017	-0.1171	0.02463	2e-06	-	-	-	NHGRI-EBI_GWAS_Catalog
IL1ra	rs11869294	C	G	Interleukin 1 receptor antagonist levels	Ahola-Olli A	27989323	European	2017	-0.2274	0.04784	2e-06	-	-	-	NHGRI-EBI_GWAS_Catalog
IL1ra	rs12121840	C	T	Interleukin 1 receptor antagonist levels	Ahola-Olli A	27989323	European	2017	0.2692	0.05663	2e-06	-	-	-	NHGRI-EBI_GWAS_Catalog
IL1ra	rs2809154	C	T	Interleukin 1 receptor antagonist levels	Ahola-Olli A	27989323	European	2017	0.1786	0.03873	4e-06	-	-	-	NHGRI-EBI_GWAS_Catalog
IL1ra	rs56134659	A	G	Interleukin 1 receptor antagonist levels	Ahola-Olli A	27989323	European	2017	-0.1117	0.0235	2e-06	-	-	-	NHGRI-EBI_GWAS_Catalog
IL1ra	rs9623661	C	T	Interleukin 1 receptor antagonist levels	Ahola-Olli A	27989323	European	2017	0.1966	0.04263	4e-06	-	-	-	NHGRI-EBI_GWAS_Catalog
IL-1β	rs115242021	A	C	Interleukin 1 beta levels	Ahola-Olli A	27989323	European	2017	-0.2326	0.04628	5e-07	-	-	-	NHGRI-EBI_GWAS_Catalog
IL-1β	rs143319329	C	T	Interleukin 1 beta levels	Ahola-Olli A	27989323	European	2017	0.2801	0.05893	2e-06	-	-	-	NHGRI-EBI_GWAS_Catalog
IL-1β	rs1942793	G	T	Interleukin 1 beta levels	Ahola-Olli A	27989323	European	2017	0.0717	0.01571	5e-06	-	-	-	NHGRI-EBI_GWAS_Catalog
IL-1β	rs62015704	A	G	Interleukin 1 beta levels	Ahola-Olli A	27989323	European	2017	-0.1082	0.02276	2e-06	-	-	-	NHGRI-EBI_GWAS_Catalog
IL-1β	rs9898641	C	T	Granulocyte count	Astle W	27863252	European	2016	-0.02151	0.003875	2.854e-08	173480	0	173480	Astle-W_Blood-Cell-Traits_EUR_2016
IL-1β	rs9898641	C	T	Monocyte count	Astle W	27863252	European	2016	-0.03524	0.003857	6.353e-20	173480	0	173480	Astle-W_Blood-Cell-Traits_EUR_2016
IL-1β	rs9898641	C	T	Myeloid white cell count	Astle W	27863252	European	2016	-0.02453	0.003885	2.718e-10	173480	0	173480	Astle-W_Blood-Cell-Traits_EUR_2016
IL-1β	rs9898641	C	T	Neutrophil count	Astle W	27863252	European	2016	-0.02039	0.003866	1.334e-07	173480	0	173480	Astle-W_Blood-Cell-Traits_EUR_2016
IL-1β	rs9898641	C	T	Platelet count	Astle W	27863252	European	2016	-0.01976	0.003938	5.247e-07	173480	0	173480	Astle-W_Blood-Cell-Traits_EUR_2016
IL-1β	rs9898641	C	T	Platelet distribution width	Astle W	27863252	European	2016	0.03697	0.003882	1.662e-21	173480	0	173480	Astle-W_Blood-Cell-Traits_EUR_2016
IL-1β	rs9898641	C	T	Sum basophil neutrophil counts	Astle W	27863252	European	2016	-0.02071	0.003872	8.828e-08	173480	0	173480	Astle-W_Blood-Cell-Traits_EUR_2016
IL-1β	rs9898641	C	T	Sum eosinophil basophil counts	Astle W	27863252	European	2016	-0.01704	0.003855	9.834e-06	173480	0	173480	Astle-W_Blood-Cell-Traits_EUR_2016
IL-1β	rs9898641	C	T	Sum neutrophil eosinophil counts	Astle W	27863252	European	2016	-0.02141	0.003869	3.142e-08	173480	0	173480	Astle-W_Blood-Cell-Traits_EUR_2016
IL-1β	rs9898641	C	T	White blood cell count	Astle W	27863252	European	2016	-0.02624	0.00387	1.193e-11	173480	0	173480	Astle-W_Blood-Cell-Traits_EUR_2016
IL-1β	rs9898641	C	T	Interleukin 1 beta levels	Ahola-Olli A	27989323	European	2017	0.2032	0.04406	4e-06	-	-	-	NHGRI-EBI_GWAS_Catalog
IL-2	rs12051139	C	T	Interleukin 1 receptor antagonist levels	Ahola-Olli A	27989323	European	2017	0.1074	0.02419	9e-06	-	-	-	NHGRI-EBI_GWAS_Catalog
IL-2	rs12051139	C	T	Interleukin 2 levels	Ahola-Olli A	27989323	European	2017	0.1131	0.02478	5e-06	-	-	-	NHGRI-EBI_GWAS_Catalog
IL-2	rs170117	C	T	Granulocyte count	Astle W	27863252	European	2016	-0.03371	0.005345	2.836e-10	173480	0	173480	Astle-W_Blood-Cell-Traits_EUR_2016
IL-2	rs170117	C	T	Hematocrit	Astle W	27863252	European	2016	0.04528	0.005259	7.326e-18	173480	0	173480	Astle-W_Blood-Cell-Traits_EUR_2016
IL-2	rs170117	C	T	Hemoglobin concentration	Astle W	27863252	European	2016	0.03576	0.005283	1.303e-11	173480	0	173480	Astle-W_Blood-Cell-Traits_EUR_2016
IL-2	rs170117	C	T	High light scatter percentage of red cells	Astle W	27863252	European	2016	-0.05328	0.005342	1.982e-23	173480	0	173480	Astle-W_Blood-Cell-Traits_EUR_2016
IL-2	rs170117	C	T	High light scatter reticulocyte count	Astle W	27863252	European	2016	-0.0365	0.005342	8.402e-12	173480	0	173480	Astle-W_Blood-Cell-Traits_EUR_2016
IL-2	rs170117	C	T	Immature fraction of reticulocytes	Astle W	27863252	European	2016	-0.05773	0.00529	9.964e-28	173480	0	173480	Astle-W_Blood-Cell-Traits_EUR_2016
IL-2	rs170117	C	T	Lymphocyte percentage of white cells	Astle W	27863252	European	2016	0.02771	0.005303	1.74e-07	173480	0	173480	Astle-W_Blood-Cell-Traits_EUR_2016
IL-2	rs170117	C	T	Mean corpuscular hemoglobin	Astle W	27863252	European	2016	-0.1166	0.00527	1.56e-108	173480	0	173480	Astle-W_Blood-Cell-Traits_EUR_2016
IL-2	rs170117	C	T	Mean corpuscular volume	Astle W	27863252	European	2016	-0.1248	0.005255	9.72e-125	173480	0	173480	Astle-W_Blood-Cell-Traits_EUR_2016
IL-2	rs170117	C	T	Myeloid white cell count	Astle W	27863252	European	2016	-0.03278	0.005357	9.385e-10	173480	0	173480	Astle-W_Blood-Cell-Traits_EUR_2016
IL-2	rs170117	C	T	Neutrophil count	Astle W	27863252	European	2016	-0.03435	0.005332	1.174e-10	173480	0	173480	Astle-W_Blood-Cell-Traits_EUR_2016
IL-2	rs170117	C	T	Neutrophil percentage of white cells	Astle W	27863252	European	2016	-0.02892	0.005312	5.194e-08	173480	0	173480	Astle-W_Blood-Cell-Traits_EUR_2016
IL-2	rs170117	C	T	Red blood cell count	Astle W	27863252	European	2016	0.1123	0.005296	7.09e-100	173480	0	173480	Astle-W_Blood-Cell-Traits_EUR_2016
IL-2	rs170117	C	T	Reticulocyte fraction of red cells	Astle W	27863252	European	2016	-0.03594	0.005348	1.813e-11	173480	0	173480	Astle-W_Blood-Cell-Traits_EUR_2016
IL-2	rs170117	C	T	Sum basophil neutrophil counts	Astle W	27863252	European	2016	-0.03438	0.00534	1.213e-10	173480	0	173480	Astle-W_Blood-Cell-Traits_EUR_2016
IL-2	rs170117	C	T	Sum neutrophil eosinophil counts	Astle W	27863252	European	2016	-0.03383	0.005337	2.317e-10	173480	0	173480	Astle-W_Blood-Cell-Traits_EUR_2016
IL-2	rs170117	C	T	White blood cell count	Astle W	27863252	European	2016	-0.02767	0.005337	2.154e-07	173480	0	173480	Astle-W_Blood-Cell-Traits_EUR_2016
IL-2	rs170117	C	T	Hematocrit Hct	van der Harst P	23222517	Mixed	2012	NA	NA	7.24e-11	71861	-	-	GRASP
IL-2	rs170117	C	T	Hemoglobin Hb	van der Harst P	23222517	Mixed	2012	NA	NA	4.99e-09	71861	-	-	GRASP
IL-2	rs170117	C	T	Mean corpuscular hemoglobin concentration	van der Harst P	23222517	Mixed	2012	NA	NA	2.48e-18	71861	-	-	GRASP
IL-2	rs170117	C	T	Mean corpuscular volume	van der Harst P	23222517	Mixed	2012	NA	NA	4.31e-22	71861	-	-	GRASP
IL-2	rs170117	C	T	Red blood cell count RBC	van der Harst P	23222517	Mixed	2012	NA	NA	1.33e-31	71861	-	-	GRASP
IL-2	rs2807544	A	G	Interleukin 2 levels	Ahola-Olli A	27989323	European	2017	-0.1175	0.02516	3e-06	-	-	-	NHGRI-EBI_GWAS_Catalog
IL-2	rs4634519	A	G	Interleukin 2 levels	Ahola-Olli A	27989323	European	2017	-0.1261	0.027	3e-06	-	-	-	NHGRI-EBI_GWAS_Catalog
IL-2	rs56254584	C	G	Interleukin 2 levels	Ahola-Olli A	27989323	European	2017	-0.1303	0.02854	5e-06	-	-	-	NHGRI-EBI_GWAS_Catalog
IL-2	rs62124990	G	T	Interleukin 2 levels	Ahola-Olli A	27989323	European	2017	0.6961	0.149	3e-06	-	-	-	NHGRI-EBI_GWAS_Catalog
IL-2	rs62124990	G	T	Right eye myopia	Neale B	UKBB	European	2017	-0.03087	0.006434	1.614e-06	26943	1462	25481	Neale-B_UKBB_EUR_2017
IL-2	rs7615304	A	G	Interleukin 2 levels	Ahola-Olli A	27989323	European	2017	-0.1172	0.02396	1e-06	-	-	-	NHGRI-EBI_GWAS_Catalog
IL-2	rs7615304	A	G	Heel bone mineral density	Neale B	UKBB	European	2017	-0.02233	0.00324	5.581e-12	194398	0	194398	Neale-B_UKBB_EUR_2017
IL-2	rs7615304	A	G	Heel bone mineral density left	Neale B	UKBB	European	2017	-0.02579	0.004342	2.86e-09	106254	0	106254	Neale-B_UKBB_EUR_2017
IL-2	rs7615304	A	G	Heel bone mineral density right	Neale B	UKBB	European	2017	-0.02508	0.004313	6.041e-09	106251	0	106251	Neale-B_UKBB_EUR_2017
IL-2	rs7806875	A	T	Waist hip ratio adjusted for BMI	GIANT	25673412	Mixed	2015	0.019	0.0043	8e-06	142557	0	142557	GIANT_WHRadjBMI_Mixed_2015
IL-2	rs7806875	A	T	Total body bone mineral density	Medina Gomez C	22792070	European	2012	NA	NA	3.59e-11	2659	-	-	GRASP
IL-2	rs7806875	A	T	Fracture of forearm	Neale B	UKBB	European	2017	0.001308	0.0002416	6.181e-08	337199	3284	333915	Neale-B_UKBB_EUR_2017
IL-2	rs7806875	A	T	Fractured bone site: ankle	Neale B	UKBB	European	2017	0.001339	0.0002897	3.773e-06	335546	4693	330853	Neale-B_UKBB_EUR_2017
IL-2	rs7806875	A	T	Fractured bone site: wrist	Neale B	UKBB	European	2017	0.001954	0.0003439	1.336e-08	335546	6663	328883	Neale-B_UKBB_EUR_2017
IL-2	rs7806875	A	T	Fractured or broken bones in last 5 years	Neale B	UKBB	European	2017	0.00469	0.0007264	1.068e-10	335587	32193	303394	Neale-B_UKBB_EUR_2017
IL-2	rs7806875	A	T	Heel bone mineral density	Neale B	UKBB	European	2017	-0.08681	0.003137	3.293e-168	194398	0	194398	Neale-B_UKBB_EUR_2017
IL-2	rs7806875	A	T	Heel bone mineral density left	Neale B	UKBB	European	2017	-0.08807	0.004198	1.642e-97	106254	0	106254	Neale-B_UKBB_EUR_2017
IL-2	rs7806875	A	T	Heel bone mineral density right	Neale B	UKBB	European	2017	-0.08555	0.004171	2.716e-93	106251	0	106251	Neale-B_UKBB_EUR_2017
IL-2	rs80336398	C	T	Interleukin 2 levels	Ahola-Olli A	27989323	European	2017	0.4001	0.08566	3e-06	-	-	-	NHGRI-EBI_GWAS_Catalog
IL-2	rs80336398	C	T	Treatment with otomize ear spray	Neale B	UKBB	European	2017	0.001205	0.0002374	3.801e-07	337159	167	336992	Neale-B_UKBB_EUR_2017
IL2rα	rs115360066	A	G	Interleukin 2 receptor antagonist levels	Ahola-Olli A	27989323	European	2017	-0.1867	0.03783	8e-07	-	-	-	NHGRI-EBI_GWAS_Catalog
IL2rα	rs117244812	A	G	Interleukin 2 receptor antagonist levels	Ahola-Olli A	27989323	European	2017	-0.7064	0.1486	2e-06	-	-	-	NHGRI-EBI_GWAS_Catalog
IL2rα	rs12722497	C	A	Interleukin 2 receptor antagonist levels	Ahola-Olli A	27989323	European	2017	0.6279	0.04844	2e-38	-	-	-	NHGRI-EBI_GWAS_Catalog
IL2rα	rs12722497	C	A	Strep throat	Tian C	28928442	European	2017	NA	NA	5e-07	-	-	-	NHGRI-EBI_GWAS_Catalog
IL2rα	rs185231391	C	T	Interleukin 2 receptor antagonist levels	Ahola-Olli A	27989323	European	2017	0.8503	0.1738	1e-06	-	-	-	NHGRI-EBI_GWAS_Catalog
IL2rα	rs4733117	A	C	Interleukin 2 receptor antagonist levels	Ahola-Olli A	27989323	European	2017	-0.1369	0.02931	3e-06	-	-	-	NHGRI-EBI_GWAS_Catalog
IL2rα	rs61705228	C	T	Interleukin 2 receptor antagonist levels	Ahola-Olli A	27989323	European	2017	0.3303	0.07163	4e-06	-	-	-	NHGRI-EBI_GWAS_Catalog
IL2rα	rs61705228	C	T	Malignant neoplasm of rectum	Neale B	UKBB	European	2017	-0.001121	0.0002429	3.951e-06	337199	695	336504	Neale-B_UKBB_EUR_2017
IL2rα	rs759244	T	A	Interleukin 2 receptor antagonist levels	Ahola-Olli A	27989323	European	2017	0.1126	0.02369	2e-06	-	-	-	NHGRI-EBI_GWAS_Catalog
IL2rα	rs929551	G	C	Interleukin 2 receptor antagonist levels	Ahola-Olli A	27989323	European	2017	0.1686	0.03547	2e-06	-	-	-	NHGRI-EBI_GWAS_Catalog
IL-4	rs10512267	C	T	Interleukin 4 levels	Ahola-Olli A	27989323	European	2017	0.0824	0.01608	3e-07	-	-	-	NHGRI-EBI_GWAS_Catalog
IL-4	rs10512267	C	T	Sodium in urine	Neale B	UKBB	European	2017	-0.01147	0.002522	5.395e-06	326831	0	326831	Neale-B_UKBB_EUR_2017
IL-4	rs116705532	G	T	Interleukin 4 levels	Ahola-Olli A	27989323	European	2017	0.4678	0.09841	2e-06	-	-	-	NHGRI-EBI_GWAS_Catalog
IL-4	rs117146485	C	T	Interleukin 4 levels	Ahola-Olli A	27989323	European	2017	0.2924	0.0626	3e-06	-	-	-	NHGRI-EBI_GWAS_Catalog
IL-4	rs117146485	C	T	Interleukin 6 levels	Ahola-Olli A	27989323	European	2017	0.2829	0.0625	6e-06	-	-	-	NHGRI-EBI_GWAS_Catalog
IL-4	rs13106889	A	T	Interleukin 4 levels	Ahola-Olli A	27989323	European	2017	-0.1161	0.02233	2e-07	-	-	-	NHGRI-EBI_GWAS_Catalog
IL-4	rs17713451	A	G	Interleukin 4 levels	Ahola-Olli A	27989323	European	2017	-0.1274	0.02535	5e-07	-	-	-	NHGRI-EBI_GWAS_Catalog
IL-4	rs2849346	C	G	Interleukin 4 levels	Ahola-Olli A	27989323	European	2017	-0.077	0.01649	3e-06	-	-	-	NHGRI-EBI_GWAS_Catalog
IL-4	rs4444693	A	T	Interleukin 4 levels	Ahola-Olli A	27989323	European	2017	-0.0881	0.01853	2e-06	-	-	-	NHGRI-EBI_GWAS_Catalog
IL-4	rs73023729	A	G	Interleukin 4 levels	Ahola-Olli A	27989323	European	2017	-0.1796	0.03656	9e-07	-	-	-	NHGRI-EBI_GWAS_Catalog
IL-4	rs7613691	A	G	Interleukin 4 levels	Ahola-Olli A	27989323	European	2017	-0.1775	0.03849	4e-06	-	-	-	NHGRI-EBI_GWAS_Catalog
IL-4	rs79597994	C	T	Interleukin 4 levels	Ahola-Olli A	27989323	European	2017	0.5831	0.1264	4e-06	-	-	-	NHGRI-EBI_GWAS_Catalog
IL-4	rs9508291	C	T	Interleukin 4 levels	Ahola-Olli A	27989323	European	2017	0.1676	0.03588	3e-06	-	-	-	NHGRI-EBI_GWAS_Catalog
IL-5	rs11680908	A	G	Interleukin 5 levels	Ahola-Olli A	27989323	European	2017	-0.2634	0.05541	2e-06	-	-	-	NHGRI-EBI_GWAS_Catalog
IL-5	rs6737109	C	T	Interleukin 5 levels	Ahola-Olli A	27989323	European	2017	0.116	0.0244	2e-06	-	-	-	NHGRI-EBI_GWAS_Catalog
IL-5	rs72831687	A	G	Interleukin 5 levels	Ahola-Olli A	27989323	European	2017	-0.5239	0.1102	2e-06	-	-	-	NHGRI-EBI_GWAS_Catalog
IL-5	rs72831687	A	G	Cause of death: larynx, unspecified	Neale B	UKBB	European	2017	0.02195	0.004516	1.191e-06	7637	17	7620	Neale-B_UKBB_EUR_2017
IL-5	rs72831687	A	G	Cause of death: rheumatoid arthritis, unspecified	Neale B	UKBB	European	2017	0.01566	0.003468	6.431e-06	7637	10	7627	Neale-B_UKBB_EUR_2017
IL-5	rs73040130	C	T	Interleukin 5 levels	Ahola-Olli A	27989323	European	2017	0.2638	0.05285	6e-07	-	-	-	NHGRI-EBI_GWAS_Catalog
IL-5	rs7578892	C	G	Interleukin 5 levels	Ahola-Olli A	27989323	European	2017	-0.1173	0.02468	2e-06	-	-	-	NHGRI-EBI_GWAS_Catalog
IL-5	rs7767396	A	G	Serum vascular endothelial growth factor VEGF	Debette S	21757650	European	2011	NA	NA	0	3527	-	-	GRASP
IL-5	rs7767396	A	G	Interleukin 5 levels	Ahola-Olli A	27989323	European	2017	-0.1515	0.02465	8e-10	-	-	-	NHGRI-EBI_GWAS_Catalog
IL-6	rs1333040	C	T	Coronary artery disease	C4D	21378988	Mixed	2011	-0.1549	0.0172	2.435e-19	30410	15372	15038	C4D_CHD_Mixed_2011
IL-6	rs1333040	C	T	Coronary artery disease	CARDIoGRAM	21378990	European	2011	-0.1878	0.03243	6.99e-09	71852	17518	54334	CARDIoGRAM_CHD_EUR_2011
IL-6	rs1333040	C	T	Coronary artery disease	CARDIoGRAMplusC4D	23202125	Mixed	2013	-0.1575	0.01454	2.73e-27	194427	63746	130681	CARDIoGRAMplusC4D_CHD_Mixed_2013
IL-6	rs1333040	C	T	Coronary artery disease	CARDIoGRAMplusC4D	26343387	Mixed	2015	-0.1414	0.01969	6.94e-13	184305	60801	123504	CARDIoGRAMplusC4D_CHD_Mixed_2015
IL-6	rs1333040	C	T	Myocardial infarction	CARDIoGRAMplusC4D	26343387	Mixed	2015	-0.1246	0.02047	1.17e-09	167181	43677	123504	CARDIoGRAMplusC4D_MI_Mixed_2015
IL-6	rs1333040	C	T	Abdominal aortic aneurysm	Gretarsdottir S	20622881	European	2010	NA	NA	1.6e-07	31795	-	-	GRASP
IL-6	rs1333040	C	T	Coronary artery calcification CAC	ODonnell CJ	22144573	European	2011	NA	NA	1.67e-12	9961	-	-	GRASP
IL-6	rs1333040	C	T	Coronary artery calcification CAC	Pechlivanis	23394302	European	2013	NA	NA	3.59e-06	4518	-	-	GRASP
IL-6	rs1333040	C	T	Coronary artery calcification CAC	van Setten J	23561647	European	2013	NA	NA	1.64e-09	2620	-	-	GRASP
IL-6	rs1333040	C	T	Coronary artery calcification CAC excluding previous myocardial infarction cases	ODonnell CJ	22144573	European	2011	NA	NA	8.47e-12	9961	-	-	GRASP
IL-6	rs1333040	C	T	Coronary artery disease	Clarke	20032323	Unspecified	2009	NA	NA	1e-07	8319	-	-	GRASP
IL-6	rs1333040	C	T	Coronary artery disease	CARDIoGRAMplusC4D	23202125	Mixed	2013	NA	NA	2.73e-27	194427	-	-	GRASP
IL-6	rs1333040	C	T	Glaucoma primary open angle glaucoma	Wiggs JL	22570617	European	2012	NA	NA	4.88e-09	6633	-	-	GRASP
IL-6	rs1333040	C	T	Intracranial aneurysm	Bilguvar K	18997786	Mixed	2008	NA	NA	1.4e-10	7856	-	-	GRASP
IL-6	rs1333040	C	T	Intracranial aneurysm	Yasuno K	20364137	Mixed	2010	NA	NA	1.5e-22	15295	-	-	GRASP
IL-6	rs1333040	C	T	Lung cancer squamous cell carcinoma	Timofeeva MN	22899653	Mixed	2012	NA	NA	2.28e-08	44385	-	-	GRASP
IL-6	rs1333040	C	T	Myocardial infarction	Helgadottir A	17478679	European	2007	NA	NA	4.1e-15	8335	-	-	GRASP
IL-6	rs1333040	C	T	Coronary artery disease	Howson JMM	28530674	European	2017	-0.1274	0.0111	1.23e-30	202786	-	-	Howson-JMM_CHD_EUR_2017
IL-6	rs1333040	C	T	Coronary artery disease	Howson JMM	28530674	Mixed	2017	-0.1304	0.0098	0	228618	-	-	Howson-JMM_CHD_EUR_2017
IL-6	rs1333040	C	T	Interleukin 6 levels	Ahola-Olli A	27989323	European	2017	0.0738	0.0158	3e-06	-	-	-	NHGRI-EBI_GWAS_Catalog
IL-6	rs1333040	C	T	Intracranial aneurysm	Bilguvar K	18997786	Mixed	2008	-0.2546	0.03938	1e-10	-	-	-	NHGRI-EBI_GWAS_Catalog
IL-6	rs1333040	C	T	Intracranial aneurysm	Yasuno K	20364137	Mixed	2010	-0.2776	0.0285	2e-22	-	-	-	NHGRI-EBI_GWAS_Catalog
IL-6	rs1333040	C	T	Squamous cell lung carcinoma	McKay JD	28604730	European	2017	0.09363	0.01887	7e-07	-	-	-	NHGRI-EBI_GWAS_Catalog
IL-6	rs1333040	C	T	Acute myocardial infarction	Neale B	UKBB	European	2017	-0.00176	0.0002642	2.694e-11	337199	3927	333272	Neale-B_UKBB_EUR_2017
IL-6	rs1333040	C	T	Angina pectoris	Neale B	UKBB	European	2017	-0.001698	0.0002934	7.152e-09	337199	4837	332362	Neale-B_UKBB_EUR_2017
IL-6	rs1333040	C	T	Chronic ischaemic heart disease	Neale B	UKBB	European	2017	-0.004564	0.0003905	1.494e-31	337199	8755	328444	Neale-B_UKBB_EUR_2017
IL-6	rs1333040	C	T	Fathers age at death	Neale B	UKBB	European	2017	0.01646	0.002852	7.805e-09	248726	0	248726	Neale-B_UKBB_EUR_2017
IL-6	rs1333040	C	T	Haemorrhoids	Neale B	UKBB	European	2017	0.001716	0.0003801	6.342e-06	337199	8190	329009	Neale-B_UKBB_EUR_2017
IL-6	rs1333040	C	T	Illnesses of father: heart disease	Neale B	UKBB	European	2017	-0.01224	0.00123	2.544e-23	298237	97385	200852	Neale-B_UKBB_EUR_2017
IL-6	rs1333040	C	T	Illnesses of father: none of the above, group 1	Neale B	UKBB	European	2017	0.00799	0.001278	3.989e-10	294791	109206	185585	Neale-B_UKBB_EUR_2017
IL-6	rs1333040	C	T	Illnesses of mother: heart disease	Neale B	UKBB	European	2017	-0.006512	0.001014	1.375e-10	311606	62065	249541	Neale-B_UKBB_EUR_2017
IL-6	rs1333040	C	T	Illnesses of siblings: heart disease	Neale B	UKBB	European	2017	-0.004538	0.0008245	3.715e-08	261582	26382	235200	Neale-B_UKBB_EUR_2017
IL-6	rs1333040	C	T	Medication for cholesterol, blood pressure or diabetes: cholesterol lowering medication	Neale B	UKBB	European	2017	-0.00913	0.001538	2.924e-09	154702	35840	118862	Neale-B_UKBB_EUR_2017
IL-6	rs1333040	C	T	Medication for pain relief, constipation, heartburn: aspirin	Neale B	UKBB	European	2017	-0.005548	0.0008559	9.086e-11	333581	46946	286635	Neale-B_UKBB_EUR_2017
IL-6	rs1333040	C	T	Self-reported angina	Neale B	UKBB	European	2017	-0.004108	0.0004298	1.2e-21	337159	10612	326547	Neale-B_UKBB_EUR_2017
IL-6	rs1333040	C	T	Self-reported heart attack or myocardial infarction	Neale B	UKBB	European	2017	-0.003163	0.0003677	7.803e-18	337159	7735	329424	Neale-B_UKBB_EUR_2017
IL-6	rs1333040	C	T	Treatment with aspirin	Neale B	UKBB	European	2017	-0.005304	0.0008332	1.938e-10	337159	45012	292147	Neale-B_UKBB_EUR_2017
IL-6	rs1333040	C	T	Treatment with atorvastatin	Neale B	UKBB	European	2017	-0.002416	0.0004216	1.005e-08	337159	10167	326992	Neale-B_UKBB_EUR_2017
IL-6	rs1333040	C	T	Treatment with bisoprolol	Neale B	UKBB	European	2017	-0.001356	0.0002977	5.277e-06	337159	4985	332174	Neale-B_UKBB_EUR_2017
IL-6	rs1333040	C	T	Treatment with clopidogrel	Neale B	UKBB	European	2017	-0.001048	0.000196	8.968e-08	337159	2140	335019	Neale-B_UKBB_EUR_2017
IL-6	rs1333040	C	T	Treatment with nicorandil	Neale B	UKBB	European	2017	-0.0007423	0.0001399	1.129e-07	337159	1086	336073	Neale-B_UKBB_EUR_2017
IL-6	rs1333040	C	T	Treatment with simvastatin	Neale B	UKBB	European	2017	-0.003961	0.0007807	3.897e-07	337159	38492	298667	Neale-B_UKBB_EUR_2017
IL-6	rs1333040	C	T	Vascular or heart problems diagnosed by doctor: angina	Neale B	UKBB	European	2017	-0.004135	0.0004305	7.638e-22	336683	10618	326065	Neale-B_UKBB_EUR_2017
IL-6	rs1333040	C	T	Vascular or heart problems diagnosed by doctor: heart attack	Neale B	UKBB	European	2017	-0.003156	0.0003695	1.326e-17	336683	7790	328893	Neale-B_UKBB_EUR_2017
IL-6	rs1333040	C	T	Coronary artery disease	Nelson CP	28714975	Mixed	2017	-0.1242	0.01243	1.78e-23	148715	10801	137914	Nelson-CP_CAD_Mixed_2017
IL-6	rs1333040	C	T	Intracranial aneurysm	Bilguvar K	18997786	Mixed	2008	NA	NA	1e-10	-	-	-	dbGaP
IL-6	rs1333040	C	T	Intracranial aneurysm	Yasuno K	20364137	Mixed	2010	NA	NA	2e-22	-	-	-	dbGaP
IL-6	rs1333040	C	T	Coronary artery disease	van der Harst P	29212778	Mixed	2018	-0.1347	0.007044	1.6e-81	296525	34541	261984	van-der-Harst-P_CAD-UKBB_Mixed_2018
IL-6	rs1333040	C	T	Coronary artery disease	van der Harst P	29212778	Mixed	2018	-0.1332	0.0058	8.52e-118	547261	122733	424528	van-der-Harst-P_CAD_Mixed_2018
IL-6	rs1884910	C	G	Interleukin 6 levels	Ahola-Olli A	27989323	European	2017	-0.079	0.01691	3e-06	-	-	-	NHGRI-EBI_GWAS_Catalog
IL-6	rs73273528	C	T	Interleukin 6 levels	Ahola-Olli A	27989323	European	2017	0.2672	0.05462	1e-06	-	-	-	NHGRI-EBI_GWAS_Catalog
IL-6	rs73273528	C	T	Cause of death: organ-limited amyloidosis	Neale B	UKBB	European	2017	-0.009213	0.001366	1.624e-11	7637	7	7630	Neale-B_UKBB_EUR_2017
IL-6	rs75101555	C	G	Interleukin 6 levels	Ahola-Olli A	27989323	European	2017	-0.3667	0.07851	3e-06	-	-	-	NHGRI-EBI_GWAS_Catalog
IL-6	rs76856708	C	T	Interleukin 6 levels	Ahola-Olli A	27989323	European	2017	0.3289	0.07042	3e-06	-	-	-	NHGRI-EBI_GWAS_Catalog
IL-7	rs141425475	C	T	Interleukin 7 levels	Ahola-Olli A	27989323	European	2017	0.4781	0.1024	3e-06	-	-	-	NHGRI-EBI_GWAS_Catalog
IL-7	rs144701438	A	G	Interleukin 7 levels	Ahola-Olli A	27989323	European	2017	-0.4819	0.09852	1e-06	-	-	-	NHGRI-EBI_GWAS_Catalog
IL-7	rs17091524	C	T	Interleukin 7 levels	Ahola-Olli A	27989323	European	2017	0.4924	0.1036	2e-06	-	-	-	NHGRI-EBI_GWAS_Catalog
IL-7	rs218247	C	G	Granulocyte count	Astle W	27863252	European	2016	0.02958	0.00433	8.464e-12	173480	0	173480	Astle-W_Blood-Cell-Traits_EUR_2016
IL-7	rs218247	C	G	Hematocrit	Astle W	27863252	European	2016	-0.04191	0.00426	7.711e-23	173480	0	173480	Astle-W_Blood-Cell-Traits_EUR_2016
IL-7	rs218247	C	G	Hemoglobin concentration	Astle W	27863252	European	2016	-0.03336	0.004279	6.42e-15	173480	0	173480	Astle-W_Blood-Cell-Traits_EUR_2016
IL-7	rs218247	C	G	High light scatter percentage of red cells	Astle W	27863252	European	2016	0.04657	0.004326	5.137e-27	173480	0	173480	Astle-W_Blood-Cell-Traits_EUR_2016
IL-7	rs218247	C	G	High light scatter reticulocyte count	Astle W	27863252	European	2016	0.0311	0.004327	6.597e-13	173480	0	173480	Astle-W_Blood-Cell-Traits_EUR_2016
IL-7	rs218247	C	G	Immature fraction of reticulocytes	Astle W	27863252	European	2016	0.04926	0.004285	1.383e-30	173480	0	173480	Astle-W_Blood-Cell-Traits_EUR_2016
IL-7	rs218247	C	G	Lymphocyte percentage of white cells	Astle W	27863252	European	2016	-0.02214	0.004296	2.56e-07	173480	0	173480	Astle-W_Blood-Cell-Traits_EUR_2016
IL-7	rs218247	C	G	Mean corpuscular hemoglobin	Astle W	27863252	European	2016	0.1072	0.004269	3.2e-139	173480	0	173480	Astle-W_Blood-Cell-Traits_EUR_2016
IL-7	rs218247	C	G	Mean corpuscular hemoglobin concentration	Astle W	27863252	European	2016	0.01962	0.004178	2.667e-06	173480	0	173480	Astle-W_Blood-Cell-Traits_EUR_2016
IL-7	rs218247	C	G	Mean corpuscular volume	Astle W	27863252	European	2016	0.1151	0.004257	4.49e-161	173480	0	173480	Astle-W_Blood-Cell-Traits_EUR_2016
IL-7	rs218247	C	G	Myeloid white cell count	Astle W	27863252	European	2016	0.02944	0.004341	1.189e-11	173480	0	173480	Astle-W_Blood-Cell-Traits_EUR_2016
IL-7	rs218247	C	G	Neutrophil count	Astle W	27863252	European	2016	0.03031	0.004319	2.268e-12	173480	0	173480	Astle-W_Blood-Cell-Traits_EUR_2016
IL-7	rs218247	C	G	Neutrophil percentage of white cells	Astle W	27863252	European	2016	0.02484	0.004303	7.851e-09	173480	0	173480	Astle-W_Blood-Cell-Traits_EUR_2016
IL-7	rs218247	C	G	Red blood cell count	Astle W	27863252	European	2016	-0.1025	0.00429	4.51e-126	173480	0	173480	Astle-W_Blood-Cell-Traits_EUR_2016
IL-7	rs218247	C	G	Reticulocyte fraction of red cells	Astle W	27863252	European	2016	0.03294	0.004331	2.868e-14	173480	0	173480	Astle-W_Blood-Cell-Traits_EUR_2016
IL-7	rs218247	C	G	Sum basophil neutrophil counts	Astle W	27863252	European	2016	0.03039	0.004326	2.128e-12	173480	0	173480	Astle-W_Blood-Cell-Traits_EUR_2016
IL-7	rs218247	C	G	Sum neutrophil eosinophil counts	Astle W	27863252	European	2016	0.02953	0.004323	8.464e-12	173480	0	173480	Astle-W_Blood-Cell-Traits_EUR_2016
IL-7	rs218247	C	G	White blood cell count	Astle W	27863252	European	2016	0.0245	0.004323	1.456e-08	173480	0	173480	Astle-W_Blood-Cell-Traits_EUR_2016
IL-7	rs218247	C	G	Interleukin 7 levels	Ahola-Olli A	27989323	European	2017	-0.1352	0.02844	2e-06	-	-	-	NHGRI-EBI_GWAS_Catalog
IL-7	rs28793375	C	T	Interleukin 5 levels	Ahola-Olli A	27989323	European	2017	0.1657	0.0363	5e-06	-	-	-	NHGRI-EBI_GWAS_Catalog
IL-7	rs28793375	C	T	Interleukin 7 levels	Ahola-Olli A	27989323	European	2017	0.1638	0.03552	4e-06	-	-	-	NHGRI-EBI_GWAS_Catalog
IL-7	rs4320361	G	T	Interleukin 7 levels	Ahola-Olli A	27989323	European	2017	0.3245	0.02488	7e-39	-	-	-	NHGRI-EBI_GWAS_Catalog
IL-7	rs62006410	C	T	Interleukin 7 levels	Ahola-Olli A	27989323	European	2017	0.1557	0.03039	3e-07	-	-	-	NHGRI-EBI_GWAS_Catalog
IL-7	rs75904417	A	C	Interleukin 13 levels	Ahola-Olli A	27989323	European	2017	-0.1515	0.03371	7e-06	-	-	-	NHGRI-EBI_GWAS_Catalog
IL-7	rs75904417	A	C	Interleukin 7 levels	Ahola-Olli A	27989323	European	2017	-0.1698	0.03471	1e-06	-	-	-	NHGRI-EBI_GWAS_Catalog
IL-7	rs77981494	C	T	Interleukin 7 levels	Ahola-Olli A	27989323	European	2017	0.5178	0.1059	1e-06	-	-	-	NHGRI-EBI_GWAS_Catalog
IL-7	rs77981494	C	T	Cause of death: emphysema, unspecified	Neale B	UKBB	European	2017	0.009693	0.002072	2.941e-06	7637	9	7628	Neale-B_UKBB_EUR_2017
IL-7	rs78346957	A	G	Interleukin 13 levels	Ahola-Olli A	27989323	European	2017	-0.4491	0.09994	7e-06	-	-	-	NHGRI-EBI_GWAS_Catalog
IL-7	rs78346957	A	G	Interleukin 7 levels	Ahola-Olli A	27989323	European	2017	-0.4588	0.1005	5e-06	-	-	-	NHGRI-EBI_GWAS_Catalog
IL-7	rs8175379	A	T	Interleukin 7 levels	Ahola-Olli A	27989323	European	2017	-0.1307	0.02834	4e-06	-	-	-	NHGRI-EBI_GWAS_Catalog
IL-7	rs8175379	A	T	Forced expiratory volume in 1-second, best measure	Neale B	UKBB	European	2017	0.01111	0.002441	5.275e-06	255492	0	255492	Neale-B_UKBB_EUR_2017
IL-7	rs8175379	A	T	Long-standing illness, disability or infirmity	Neale B	UKBB	European	2017	-0.005719	0.001231	3.386e-06	329663	107123	222540	Neale-B_UKBB_EUR_2017
IL-8	rs11634944	C	T	Interleukin 8 levels	Ahola-Olli A	27989323	European	2017	0.1214	0.02482	1e-06	-	-	-	NHGRI-EBI_GWAS_Catalog
IL-8	rs141926526	A	C	Interleukin 8 levels	Ahola-Olli A	27989323	European	2017	-0.6149	0.1316	3e-06	-	-	-	NHGRI-EBI_GWAS_Catalog
IL-9	rs117807175	C	G	Interleukin 9 levels	Ahola-Olli A	27989323	European	2017	-0.5143	0.1115	4e-06	-	-	-	NHGRI-EBI_GWAS_Catalog
IL-9	rs3736858	G	C	Interleukin 9 levels	Ahola-Olli A	27989323	European	2017	0.1374	0.02942	3e-06	-	-	-	NHGRI-EBI_GWAS_Catalog
IL-9	rs3736858	G	C	Body fat percentage	Neale B	UKBB	European	2017	0.01155	0.002601	8.968e-06	331117	0	331117	Neale-B_UKBB_EUR_2017
IL-9	rs3736858	G	C	Number of incorrect matches in round	Neale B	UKBB	European	2017	-0.01711	0.003313	2.41e-07	336881	0	336881	Neale-B_UKBB_EUR_2017
IL-9	rs41294750	C	T	Interleukin 9 levels	Ahola-Olli A	27989323	European	2017	0.3514	0.07393	2e-06	-	-	-	NHGRI-EBI_GWAS_Catalog
IL-9	rs4880409	C	T	Interleukin 9 levels	Ahola-Olli A	27989323	European	2017	0.3355	0.07183	3e-06	-	-	-	NHGRI-EBI_GWAS_Catalog
IL-9	rs61867538	C	T	Interleukin 9 levels	Ahola-Olli A	27989323	European	2017	0.3566	0.07733	4e-06	-	-	-	NHGRI-EBI_GWAS_Catalog
IL-9	rs61867538	C	T	Cause of death: emphysema, unspecified	Neale B	UKBB	European	2017	-0.007382	0.001424	2.226e-07	7637	9	7628	Neale-B_UKBB_EUR_2017
IL-9	rs7242404	A	G	Interleukin 9 levels	Ahola-Olli A	27989323	European	2017	-0.1228	0.02629	3e-06	-	-	-	NHGRI-EBI_GWAS_Catalog
IL-9	rs7242404	A	G	Macrophage inflammatory protein 1a levels	Ahola-Olli A	27989323	European	2017	-0.1211	0.02675	6e-06	-	-	-	NHGRI-EBI_GWAS_Catalog
IL-9	rs76963786	C	T	Interleukin 9 levels	Ahola-Olli A	27989323	European	2017	0.2865	0.05652	4e-07	-	-	-	NHGRI-EBI_GWAS_Catalog
IP10	rs10809307	C	T	Interferon gamma induced protein 10 levels	Ahola-Olli A	27989323	European	2017	0.1305	0.0283	4e-06	-	-	-	NHGRI-EBI_GWAS_Catalog
IP10	rs113831257	A	G	Interferon gamma induced protein 10 levels	Ahola-Olli A	27989323	European	2017	-0.3592	0.06482	3e-08	-	-	-	NHGRI-EBI_GWAS_Catalog
IP10	rs11626201	A	C	Interferon gamma induced protein 10 levels	Ahola-Olli A	27989323	European	2017	-0.1162	0.02445	2e-06	-	-	-	NHGRI-EBI_GWAS_Catalog
IP10	rs11626201	A	C	Height	Neale B	UKBB	European	2017	0.008999	0.001768	3.6e-07	336474	0	336474	Neale-B_UKBB_EUR_2017
IP10	rs11626201	A	C	Relative age of first facial hair	Neale B	UKBB	European	2017	0.007337	0.001622	6.121e-06	151113	0	151113	Neale-B_UKBB_EUR_2017
IP10	rs188759467	A	T	Interferon gamma induced protein 10 levels	Ahola-Olli A	27989323	European	2017	-0.4504	0.09643	3e-06	-	-	-	NHGRI-EBI_GWAS_Catalog
IP10	rs34383175	C	T	Interferon gamma induced protein 10 levels	Ahola-Olli A	27989323	European	2017	0.3153	0.06633	2e-06	-	-	-	NHGRI-EBI_GWAS_Catalog
IP10	rs397816	T	C	Interferon gamma induced protein 10 levels	Ahola-Olli A	27989323	European	2017	-0.1237	0.02506	8e-07	-	-	-	NHGRI-EBI_GWAS_Catalog
IP10	rs75970138	A	G	Interferon gamma induced protein 10 levels	Ahola-Olli A	27989323	European	2017	-0.485	0.102	2e-06	-	-	-	NHGRI-EBI_GWAS_Catalog
IP10	rs75970138	A	G	Self-reported parathyroid hyperplasia or adenoma	Neale B	UKBB	European	2017	0.001029	0.0002211	3.266e-06	337159	89	337070	Neale-B_UKBB_EUR_2017
IP10	rs7645625	G	T	Interferon gamma induced protein 10 levels	Ahola-Olli A	27989323	European	2017	0.1086	0.02355	4e-06	-	-	-	NHGRI-EBI_GWAS_Catalog
IP10	rs79848609	A	C	Interferon gamma induced protein 10 levels	Ahola-Olli A	27989323	European	2017	-0.2603	0.05299	9e-07	-	-	-	NHGRI-EBI_GWAS_Catalog
IP10	rs8112909	A	G	Interferon gamma induced protein 10 levels	Ahola-Olli A	27989323	European	2017	-0.1426	0.03	2e-06	-	-	-	NHGRI-EBI_GWAS_Catalog
IP10	rs9450351	C	T	Interferon gamma induced protein 10 levels	Ahola-Olli A	27989323	European	2017	0.2768	0.0483	1e-08	-	-	-	NHGRI-EBI_GWAS_Catalog
MCP1	rs10145849	A	G	Monocyte chemoattractant protein 1 levels	Ahola-Olli A	27989323	European	2017	-0.0755	0.01616	3e-06	-	-	-	NHGRI-EBI_GWAS_Catalog
MCP1	rs10744620	C	T	Monocyte chemoattractant protein 1 levels	Ahola-Olli A	27989323	European	2017	0.0788	0.01611	1e-06	-	-	-	NHGRI-EBI_GWAS_Catalog
MCP1	rs111995966	G	T	Monocyte chemoattractant protein 1 levels	Ahola-Olli A	27989323	European	2017	0.1452	0.03109	3e-06	-	-	-	NHGRI-EBI_GWAS_Catalog
MCP1	rs112313229	A	G	Granulocyte percentage of myeloid white cells	Astle W	27863252	European	2016	-0.04989	0.008717	1.047e-08	173480	0	173480	Astle-W_Blood-Cell-Traits_EUR_2016
MCP1	rs112313229	A	G	Monocyte count	Astle W	27863252	European	2016	0.05995	0.008708	5.798e-12	173480	0	173480	Astle-W_Blood-Cell-Traits_EUR_2016
MCP1	rs112313229	A	G	Monocyte percentage of white cells	Astle W	27863252	European	2016	0.06534	0.008688	5.45e-14	173480	0	173480	Astle-W_Blood-Cell-Traits_EUR_2016
MCP1	rs112313229	A	G	Monocyte count	Astle W	27863252	European	2016	0.05995	0.008714	6e-12	-	-	-	NHGRI-EBI_GWAS_Catalog
MCP1	rs112313229	A	G	Mouth or teeth dental problems: mouth ulcers	Neale B	UKBB	European	2017	0.009739	0.001794	5.643e-08	336138	34398	301740	Neale-B_UKBB_EUR_2017
MCP1	rs12073356	A	G	High light scatter percentage of red cells	Astle W	27863252	European	2016	0.03606	0.007402	1.108e-06	173480	0	173480	Astle-W_Blood-Cell-Traits_EUR_2016
MCP1	rs12073356	A	G	High light scatter reticulocyte count	Astle W	27863252	European	2016	0.03488	0.007401	2.449e-06	173480	0	173480	Astle-W_Blood-Cell-Traits_EUR_2016
MCP1	rs12073356	A	G	Reticulocyte count	Astle W	27863252	European	2016	0.03551	0.007412	1.656e-06	173480	0	173480	Astle-W_Blood-Cell-Traits_EUR_2016
MCP1	rs12073356	A	G	Reticulocyte fraction of red cells	Astle W	27863252	European	2016	0.0382	0.007408	2.522e-07	173480	0	173480	Astle-W_Blood-Cell-Traits_EUR_2016
MCP1	rs12493471	C	T	Basophil count	Astle W	27863252	European	2016	-0.01891	0.00375	4.621e-07	173480	0	173480	Astle-W_Blood-Cell-Traits_EUR_2016
MCP1	rs12493471	C	T	Granulocyte percentage of myeloid white cells	Astle W	27863252	European	2016	-0.02641	0.003829	5.227e-12	173480	0	173480	Astle-W_Blood-Cell-Traits_EUR_2016
MCP1	rs12493471	C	T	Monocyte percentage of white cells	Astle W	27863252	European	2016	0.02466	0.003817	1.046e-10	173480	0	173480	Astle-W_Blood-Cell-Traits_EUR_2016
MCP1	rs12493471	C	T	Neutrophil count	Astle W	27863252	European	2016	-0.01722	0.00384	7.326e-06	173480	0	173480	Astle-W_Blood-Cell-Traits_EUR_2016
MCP1	rs12493471	C	T	Neutrophil percentage of white cells	Astle W	27863252	European	2016	-0.01939	0.003825	3.982e-07	173480	0	173480	Astle-W_Blood-Cell-Traits_EUR_2016
MCP1	rs12493471	C	T	Sum basophil neutrophil counts	Astle W	27863252	European	2016	-0.01779	0.003846	3.745e-06	173480	0	173480	Astle-W_Blood-Cell-Traits_EUR_2016
MCP1	rs12493471	C	T	Impedance of leg left	Neale B	UKBB	European	2017	-0.01125	0.002352	1.734e-06	331296	0	331296	Neale-B_UKBB_EUR_2017
MCP1	rs12493471	C	T	Impedance of leg right	Neale B	UKBB	European	2017	-0.01302	0.002334	2.438e-08	331301	0	331301	Neale-B_UKBB_EUR_2017
MCP1	rs12493471	C	T	Impedance of whole body	Neale B	UKBB	European	2017	-0.008781	0.001967	8.032e-06	331284	0	331284	Neale-B_UKBB_EUR_2017
MCP1	rs12493471	C	T	Mouth or teeth dental problems: mouth ulcers	Neale B	UKBB	European	2017	0.00706	0.0007849	2.374e-19	336138	34398	301740	Neale-B_UKBB_EUR_2017
MCP1	rs12493471	C	T	Mouth or teeth dental problems: none of the above	Neale B	UKBB	European	2017	-0.006235	0.001264	8.146e-07	336138	204310	131828	Neale-B_UKBB_EUR_2017
MCP1	rs146522229	C	T	Monocyte chemoattractant protein 1 levels	Ahola-Olli A	27989323	European	2017	0.5976	0.1179	4e-07	-	-	-	NHGRI-EBI_GWAS_Catalog
MCP1	rs146522229	C	T	Treatment with calcium carbonate+colecalciferol 1.25g or 5micrograms tablet	Neale B	UKBB	European	2017	-0.001122	0.0002326	1.388e-06	337159	145	337014	Neale-B_UKBB_EUR_2017
MCP1	rs2712431	A	C	Eosinophil count	Astle W	27863252	European	2016	-0.03712	0.003828	3.109e-22	173480	0	173480	Astle-W_Blood-Cell-Traits_EUR_2016
MCP1	rs2712431	A	C	Eosinophil percentage of granulocytes	Astle W	27863252	European	2016	-0.04635	0.00384	1.511e-33	173480	0	173480	Astle-W_Blood-Cell-Traits_EUR_2016
MCP1	rs2712431	A	C	Eosinophil percentage of white cells	Astle W	27863252	European	2016	-0.04568	0.003823	6.644e-33	173480	0	173480	Astle-W_Blood-Cell-Traits_EUR_2016
MCP1	rs2712431	A	C	Granulocyte count	Astle W	27863252	European	2016	0.02254	0.003855	5e-09	173480	0	173480	Astle-W_Blood-Cell-Traits_EUR_2016
MCP1	rs2712431	A	C	Granulocyte percentage of myeloid white cells	Astle W	27863252	European	2016	-0.05088	0.003832	3.223e-40	173480	0	173480	Astle-W_Blood-Cell-Traits_EUR_2016
MCP1	rs2712431	A	C	Lymphocyte percentage of white cells	Astle W	27863252	European	2016	-0.03139	0.003823	2.235e-16	173480	0	173480	Astle-W_Blood-Cell-Traits_EUR_2016
MCP1	rs2712431	A	C	Mean platelet volume	Astle W	27863252	European	2016	0.01986	0.003879	3.045e-07	173480	0	173480	Astle-W_Blood-Cell-Traits_EUR_2016
MCP1	rs2712431	A	C	Monocyte count	Astle W	27863252	European	2016	0.07791	0.00383	5.47e-92	173480	0	173480	Astle-W_Blood-Cell-Traits_EUR_2016
MCP1	rs2712431	A	C	Monocyte percentage of white cells	Astle W	27863252	European	2016	0.06845	0.003822	9.506e-72	173480	0	173480	Astle-W_Blood-Cell-Traits_EUR_2016
MCP1	rs2712431	A	C	Myeloid white cell count	Astle W	27863252	European	2016	0.03066	0.003864	2.117e-15	173480	0	173480	Astle-W_Blood-Cell-Traits_EUR_2016
MCP1	rs2712431	A	C	Neutrophil count	Astle W	27863252	European	2016	0.02646	0.003845	5.917e-12	173480	0	173480	Astle-W_Blood-Cell-Traits_EUR_2016
MCP1	rs2712431	A	C	Neutrophil percentage of granulocytes	Astle W	27863252	European	2016	0.04473	0.00384	2.395e-31	173480	0	173480	Astle-W_Blood-Cell-Traits_EUR_2016
MCP1	rs2712431	A	C	Neutrophil percentage of white cells	Astle W	27863252	European	2016	0.01905	0.00383	6.551e-07	173480	0	173480	Astle-W_Blood-Cell-Traits_EUR_2016
MCP1	rs2712431	A	C	Sum basophil neutrophil counts	Astle W	27863252	European	2016	0.02615	0.003852	1.131e-11	173480	0	173480	Astle-W_Blood-Cell-Traits_EUR_2016
MCP1	rs2712431	A	C	Sum eosinophil basophil counts	Astle W	27863252	European	2016	-0.03422	0.003832	4.231e-19	173480	0	173480	Astle-W_Blood-Cell-Traits_EUR_2016
MCP1	rs2712431	A	C	Sum neutrophil eosinophil counts	Astle W	27863252	European	2016	0.02303	0.003849	2.176e-09	173480	0	173480	Astle-W_Blood-Cell-Traits_EUR_2016
MCP1	rs2712431	A	C	White blood cell count	Astle W	27863252	European	2016	0.02413	0.003849	3.636e-10	173480	0	173480	Astle-W_Blood-Cell-Traits_EUR_2016
MCP1	rs2712431	A	C	Monocyte chemoattractant protein 1 levels	Ahola-Olli A	27989323	European	2017	-0.0787	0.01724	5e-06	-	-	-	NHGRI-EBI_GWAS_Catalog
MCP1	rs56212190	C	T	Monocyte chemoattractant protein 1 levels	Ahola-Olli A	27989323	European	2017	0.181	0.037	1e-06	-	-	-	NHGRI-EBI_GWAS_Catalog
MCP1	rs62243917	A	T	Granulocyte percentage of myeloid white cells	Astle W	27863252	European	2016	-0.02916	0.006495	7.153e-06	173480	0	173480	Astle-W_Blood-Cell-Traits_EUR_2016
MCP1	rs62243917	A	T	Monocyte count	Astle W	27863252	European	2016	0.03222	0.006488	6.82e-07	173480	0	173480	Astle-W_Blood-Cell-Traits_EUR_2016
MCP1	rs62243917	A	T	Monocyte percentage of white cells	Astle W	27863252	European	2016	0.03731	0.006474	8.296e-09	173480	0	173480	Astle-W_Blood-Cell-Traits_EUR_2016
MCP1	rs62243917	A	T	Mouth or teeth dental problems: mouth ulcers	Neale B	UKBB	European	2017	-0.008028	0.001352	2.877e-09	336138	34398	301740	Neale-B_UKBB_EUR_2017
MCP1	rs7197349	A	G	Monocyte chemoattractant protein 1 levels	Ahola-Olli A	27989323	European	2017	-0.0968	0.02072	3e-06	-	-	-	NHGRI-EBI_GWAS_Catalog
MCP3	rs10892381	C	T	Monocyte chemoattractant protein 3 levels	Ahola-Olli A	27989323	European	2017	0.2412	0.04758	4e-07	-	-	-	NHGRI-EBI_GWAS_Catalog
MCP3	rs62492260	G	T	Granulocyte count	Astle W	27863252	European	2016	0.03275	0.005389	1.219e-09	173480	0	173480	Astle-W_Blood-Cell-Traits_EUR_2016
MCP3	rs62492260	G	T	Myeloid white cell count	Astle W	27863252	European	2016	0.0322	0.005401	2.495e-09	173480	0	173480	Astle-W_Blood-Cell-Traits_EUR_2016
MCP3	rs62492260	G	T	Neutrophil count	Astle W	27863252	European	2016	0.03359	0.005375	4.143e-10	173480	0	173480	Astle-W_Blood-Cell-Traits_EUR_2016
MCP3	rs62492260	G	T	Red cell distribution width	Astle W	27863252	European	2016	-0.03268	0.005308	7.443e-10	173480	0	173480	Astle-W_Blood-Cell-Traits_EUR_2016
MCP3	rs62492260	G	T	Sum basophil neutrophil counts	Astle W	27863252	European	2016	0.03387	0.005384	3.182e-10	173480	0	173480	Astle-W_Blood-Cell-Traits_EUR_2016
MCP3	rs62492260	G	T	Sum neutrophil eosinophil counts	Astle W	27863252	European	2016	0.03268	0.00538	1.241e-09	173480	0	173480	Astle-W_Blood-Cell-Traits_EUR_2016
MCP3	rs62492260	G	T	White blood cell count	Astle W	27863252	European	2016	0.03074	0.005379	1.094e-08	173480	0	173480	Astle-W_Blood-Cell-Traits_EUR_2016
MCP3	rs62492260	G	T	Monocyte chemoattractant protein 3 levels	Ahola-Olli A	27989323	European	2017	0.2788	0.05865	2e-06	-	-	-	NHGRI-EBI_GWAS_Catalog
MCP3	rs62492260	G	T	Heel bone mineral density	Neale B	UKBB	European	2017	-0.02294	0.004646	7.913e-07	194398	0	194398	Neale-B_UKBB_EUR_2017
MCP3	rs73669117	A	G	Cause of death: asthma, unspecified	Neale B	UKBB	European	2017	-0.01183	0.002278	2.137e-07	7637	9	7628	Neale-B_UKBB_EUR_2017
MCP3	rs73669117	A	G	Cause of death: other specified respiratory disorders	Neale B	UKBB	European	2017	-0.008272	0.001518	5.221e-08	7637	4	7633	Neale-B_UKBB_EUR_2017
MCSF	rs116274860	G	T	Macrophage colony stimulating factor levels	Ahola-Olli A	27989323	European	2017	0.819	0.1753	3e-06	-	-	-	NHGRI-EBI_GWAS_Catalog
MCSF	rs117867915	C	T	Macrophage colony stimulating factor levels	Ahola-Olli A	27989323	European	2017	0.5272	0.1109	2e-06	-	-	-	NHGRI-EBI_GWAS_Catalog
MCSF	rs117867915	C	T	Malignant neoplasm of testis	Neale B	UKBB	European	2017	0.001311	0.0002851	4.284e-06	337199	177	337022	Neale-B_UKBB_EUR_2017
MCSF	rs12962919	C	T	Macrophage colony stimulating factor levels	Ahola-Olli A	27989323	European	2017	0.3052	0.06686	5e-06	-	-	-	NHGRI-EBI_GWAS_Catalog
MCSF	rs145778765	C	T	Macrophage colony stimulating factor levels	Ahola-Olli A	27989323	European	2017	0.7993	0.1682	2e-06	-	-	-	NHGRI-EBI_GWAS_Catalog
MCSF	rs4269021	C	G	Macrophage colony stimulating factor levels	Ahola-Olli A	27989323	European	2017	-0.235	0.05096	4e-06	-	-	-	NHGRI-EBI_GWAS_Catalog
MCSF	rs56367447	C	T	Macrophage colony stimulating factor levels	Ahola-Olli A	27989323	European	2017	0.4967	0.08851	2e-08	-	-	-	NHGRI-EBI_GWAS_Catalog
MCSF	rs62294910	A	G	Macrophage colony stimulating factor levels	Ahola-Olli A	27989323	European	2017	-0.3431	0.06915	7e-07	-	-	-	NHGRI-EBI_GWAS_Catalog
MCSF	rs9387100	C	T	Macrophage colony stimulating factor levels	Ahola-Olli A	27989323	European	2017	0.1352	0.02932	4e-06	-	-	-	NHGRI-EBI_GWAS_Catalog
MIF	rs113218956	A	G	Disorders of vestibular function	Neale B	UKBB	European	2017	0.002179	0.0004847	6.957e-06	337199	201	336998	Neale-B_UKBB_EUR_2017
MIF	rs118055855	C	T	Macrophage Migration Inhibitory Factor levels	Ahola-Olli A	27989323	European	2017	0.6907	0.1498	4e-06	-	-	-	NHGRI-EBI_GWAS_Catalog
MIF	rs12594190	A	G	Macrophage Migration Inhibitory Factor levels	Ahola-Olli A	27989323	European	2017	-0.1355	0.02673	4e-07	-	-	-	NHGRI-EBI_GWAS_Catalog
MIF	rs13142904	C	T	Macrophage Migration Inhibitory Factor levels	Ahola-Olli A	27989323	European	2017	0.223	0.04353	3e-07	-	-	-	NHGRI-EBI_GWAS_Catalog
MIF	rs141009259	C	T	Macrophage Migration Inhibitory Factor levels	Ahola-Olli A	27989323	European	2017	0.6178	0.13	2e-06	-	-	-	NHGRI-EBI_GWAS_Catalog
MIF	rs2330634	C	G	Macrophage Migration Inhibitory Factor levels	Ahola-Olli A	27989323	European	2017	-0.1556	0.02502	5e-10	-	-	-	NHGRI-EBI_GWAS_Catalog
MIF	rs28994873	T	A	Lymphocyte count	Astle W	27863252	European	2016	0.09802	0.01691	6.829e-09	173480	0	173480	Astle-W_Blood-Cell-Traits_EUR_2016
MIF	rs28994873	T	A	Platelet count	Astle W	27863252	European	2016	0.07725	0.01714	6.55e-06	173480	0	173480	Astle-W_Blood-Cell-Traits_EUR_2016
MIF	rs28994873	T	A	White blood cell count	Astle W	27863252	European	2016	0.0862	0.01682	2.972e-07	173480	0	173480	Astle-W_Blood-Cell-Traits_EUR_2016
MIF	rs28994873	T	A	Macrophage Migration Inhibitory Factor levels	Ahola-Olli A	27989323	European	2017	0.1337	0.02733	1e-06	-	-	-	NHGRI-EBI_GWAS_Catalog
MIF	rs28994873	T	A	Cause of death: other specified place	Neale B	UKBB	European	2017	0.01624	0.002606	4.835e-10	7637	9	7628	Neale-B_UKBB_EUR_2017
MIF	rs28994873	T	A	Self-reported infective or viral hepatitis	Neale B	UKBB	European	2017	0.002356	0.0005261	7.539e-06	337159	680	336479	Neale-B_UKBB_EUR_2017
MIF	rs78098071	C	T	Macrophage Migration Inhibitory Factor levels	Ahola-Olli A	27989323	European	2017	0.4867	0.09361	2e-07	-	-	-	NHGRI-EBI_GWAS_Catalog
MIF	rs78098071	C	T	Self-reported pericardial problem	Neale B	UKBB	European	2017	0.00118	0.0002618	6.548e-06	337159	183	336976	Neale-B_UKBB_EUR_2017
MIG	rs111607343	A	G	Monokine induced by gamma interferon levels	Ahola-Olli A	27989323	European	2017	-0.521	0.1115	3e-06	-	-	-	NHGRI-EBI_GWAS_Catalog
MIG	rs11177248	A	G	Monokine induced by gamma interferon levels	Ahola-Olli A	27989323	European	2017	-0.3073	0.06664	4e-06	-	-	-	NHGRI-EBI_GWAS_Catalog
MIG	rs112337562	G	T	Monokine induced by gamma interferon levels	Ahola-Olli A	27989323	European	2017	0.37	0.07922	3e-06	-	-	-	NHGRI-EBI_GWAS_Catalog
MIG	rs112861654	A	G	Monokine induced by gamma interferon levels	Ahola-Olli A	27989323	European	2017	-0.2765	0.05318	2e-07	-	-	-	NHGRI-EBI_GWAS_Catalog
MIG	rs117831247	C	T	Monokine induced by gamma interferon levels	Ahola-Olli A	27989323	European	2017	0.8334	0.1753	2e-06	-	-	-	NHGRI-EBI_GWAS_Catalog
MIG	rs13143163	C	G	Monokine induced by gamma interferon levels	Ahola-Olli A	27989323	European	2017	-0.2706	0.05868	4e-06	-	-	-	NHGRI-EBI_GWAS_Catalog
MIG	rs139010077	C	T	Monokine induced by gamma interferon levels	Ahola-Olli A	27989323	European	2017	0.4322	0.09372	4e-06	-	-	-	NHGRI-EBI_GWAS_Catalog
MIG	rs139010077	C	T	Cause of death: ischaemic cardiomyopathy	Neale B	UKBB	European	2017	-0.01246	0.002452	3.87e-07	7637	10	7627	Neale-B_UKBB_EUR_2017
MIG	rs41272086	G	A	Monokine induced by gamma interferon levels	Ahola-Olli A	27989323	European	2017	0.2226	0.04129	7e-08	-	-	-	NHGRI-EBI_GWAS_Catalog
MIG	rs41272086	G	A	Coronary artery disease	Nelson CP	28714975	Mixed	2017	0.06915	0.01517	5.27e-06	148715	10801	137914	Nelson-CP_CAD_Mixed_2017
MIG	rs41272086	G	A	Coronary artery disease	van der Harst P	29212778	Mixed	2018	0.06927	0.01159	2.3e-09	296525	34541	261984	van-der-Harst-P_CAD-UKBB_Mixed_2018
MIG	rs41272086	G	A	Coronary artery disease	van der Harst P	29212778	Mixed	2018	0.0684	0.0098	3.702e-12	547261	122733	424528	van-der-Harst-P_CAD_Mixed_2018
MIG	rs55876513	G	T	Monokine induced by gamma interferon levels	Ahola-Olli A	27989323	European	2017	0.166	0.02554	8e-11	-	-	-	NHGRI-EBI_GWAS_Catalog
MIG	rs5752128	C	T	Monokine induced by gamma interferon levels	Ahola-Olli A	27989323	European	2017	0.1685	0.03654	4e-06	-	-	-	NHGRI-EBI_GWAS_Catalog
MIG	rs62562991	A	G	Monokine induced by gamma interferon levels	Ahola-Olli A	27989323	European	2017	-0.6236	0.1264	8e-07	-	-	-	NHGRI-EBI_GWAS_Catalog
MIG	rs6679677	A	C	Basophil percentage of granulocytes	Astle W	27863252	European	2016	0.0306	0.005773	1.159e-07	173480	0	173480	Astle-W_Blood-Cell-Traits_EUR_2016
MIG	rs6679677	A	C	Basophil percentage of white cells	Astle W	27863252	European	2016	0.03124	0.005722	4.774e-08	173480	0	173480	Astle-W_Blood-Cell-Traits_EUR_2016
MIG	rs6679677	A	C	Granulocyte count	Astle W	27863252	European	2016	-0.04239	0.005918	7.866e-13	173480	0	173480	Astle-W_Blood-Cell-Traits_EUR_2016
MIG	rs6679677	A	C	Lymphocyte count	Astle W	27863252	European	2016	-0.05556	0.005932	7.566e-21	173480	0	173480	Astle-W_Blood-Cell-Traits_EUR_2016
MIG	rs6679677	A	C	Myeloid white cell count	Astle W	27863252	European	2016	-0.04242	0.005932	8.59e-13	173480	0	173480	Astle-W_Blood-Cell-Traits_EUR_2016
MIG	rs6679677	A	C	Neutrophil count	Astle W	27863252	European	2016	-0.04258	0.005901	5.347e-13	173480	0	173480	Astle-W_Blood-Cell-Traits_EUR_2016
MIG	rs6679677	A	C	Sum basophil neutrophil counts	Astle W	27863252	European	2016	-0.04266	0.005911	5.311e-13	173480	0	173480	Astle-W_Blood-Cell-Traits_EUR_2016
MIG	rs6679677	A	C	Sum neutrophil eosinophil counts	Astle W	27863252	European	2016	-0.04246	0.005909	6.684e-13	173480	0	173480	Astle-W_Blood-Cell-Traits_EUR_2016
MIG	rs6679677	A	C	White blood cell count	Astle W	27863252	European	2016	-0.05549	0.005907	5.719e-21	173480	0	173480	Astle-W_Blood-Cell-Traits_EUR_2016
MIG	rs6679677	A	C	Amoxicillin clavulanate drug induced liver injury	Lucena MI	21570397	European	2011	NA	NA	8.7e-06	733	-	-	GRASP
MIG	rs6679677	A	C	Crohns disease	Barrett JC	18587394	European	2008	NA	NA	4.95e-09	8059	-	-	GRASP
MIG	rs6679677	A	C	Crohns disease	IBDGC	23128233	European	2012	NA	NA	2.03e-15	34366	-	-	GRASP
MIG	rs6679677	A	C	Drug induced liver injury all cholestatic DILI cases	Urban TJ	22968431	European	2012	NA	NA	1.35e-06	3784	-	-	GRASP
MIG	rs6679677	A	C	Hypothyroidism	Eriksson N	22493691	European	2012	NA	NA	2.8e-13	39282	-	-	GRASP
MIG	rs6679677	A	C	Juvenile idiopathic arthritis	Thompson SD	22354554	European	2012	NA	NA	1.07e-06	3872	-	-	GRASP
MIG	rs6679677	A	C	Juvenile idiopathic arthritis including oligoarticular and rheumatoid factor negative polyarticular JIA	Hinks	23603761	European	2013	NA	NA	3.19e-25	15872	-	-	GRASP
MIG	rs6679677	A	C	Oligoarticular juvenile idiopathic arthritis	Hinks	23603761	European	2013	NA	NA	1.11e-18	15872	-	-	GRASP
MIG	rs6679677	A	C	Rheumatoid arthritis	Raychaudhuri S	18794853	European	2008	NA	NA	5.7e-42	15853	-	-	GRASP
MIG	rs6679677	A	C	Rheumatoid arthritis	Stahl E	20453842	European	2010	NA	NA	4.393e-70	25708	-	-	GRASP
MIG	rs6679677	A	C	Rheumatoid factor negative polyarticular juvenile idiopathic arthritis	Hinks	23603761	European	2013	NA	NA	3.45e-11	15872	-	-	GRASP
MIG	rs6679677	A	C	Selective immunoglobulin A deficiency IgAD	Ferreira RC	20694011	European	2010	NA	NA	6e-42	1520	-	-	GRASP
MIG	rs6679677	A	C	Type 1 diabetes	WTCCC	17554300	European	2007	NA	NA	1.4e-41	4806	-	-	GRASP
MIG	rs6679677	A	C	Type 1 diabetes	Cooper JD	18978792	European	2008	NA	NA	1.27e-40	8207	-	-	GRASP
MIG	rs6679677	A	C	Crohns disease	IBDGC	23128233	European	2012	NA	NA	5e-09	14342	6299	8043	IBDGC_Chrons-Disease_EUR_2012
MIG	rs6679677	A	C	Crohns disease	IBDGC	26192919	European	2015	-0.2172	0.0429	4.168e-07	20883	5956	14927	IBDGC_Chrons-Disease_EUR_2015
MIG	rs6679677	A	C	Antineutrophil cytoplasmic antibody associated vasculitis	Merkel PA	28029757	European	2016	NA	NA	2e-08	-	-	-	NHGRI-EBI_GWAS_Catalog
MIG	rs6679677	A	C	Crohns disease	IBDGC	23128233	European	2012	NA	NA	2e-15	-	-	-	NHGRI-EBI_GWAS_Catalog
MIG	rs6679677	A	C	Hypothyroidism	Eriksson N	22493691	European	2012	0.3082	0.04225	3e-13	-	-	-	NHGRI-EBI_GWAS_Catalog
MIG	rs6679677	A	C	Monokine induced by gamma interferon levels	Ahola-Olli A	27989323	European	2017	-0.162	0.03298	9e-07	-	-	-	NHGRI-EBI_GWAS_Catalog
MIG	rs6679677	A	C	Pediatric autoimmune diseases	Li YR	26301688	European	2015	NA	NA	8e-11	-	-	-	NHGRI-EBI_GWAS_Catalog
MIG	rs6679677	A	C	Rheumatoid arthritis	WTCCC	17554300	European	2007	0.6831	0.06622	6e-25	-	-	-	NHGRI-EBI_GWAS_Catalog
MIG	rs6679677	A	C	Rheumatoid arthritis	Raychaudhuri S	18794853	European	2008	NA	NA	6e-42	-	-	-	NHGRI-EBI_GWAS_Catalog
MIG	rs6679677	A	C	Systemic lupus erythematosus	Bentham J	26502338	European	2015	0.3293	0.04103	1e-15	-	-	-	NHGRI-EBI_GWAS_Catalog
MIG	rs6679677	A	C	Type 1 diabetes	Todd JA	17554260	European	2007	0.6366	0.06326	8e-24	-	-	-	NHGRI-EBI_GWAS_Catalog
MIG	rs6679677	A	C	Type 1 diabetes	WTCCC	17554300	European	2007	0.5988	0.05675	5e-26	-	-	-	NHGRI-EBI_GWAS_Catalog
MIG	rs6679677	A	C	Type 1 diabetes	Cooper JD	18978792	European	2008	NA	NA	1e-40	-	-	-	NHGRI-EBI_GWAS_Catalog
MIG	rs6679677	A	C	Diabetes diagnosed by doctor	Neale B	UKBB	European	2017	0.004567	0.000857	9.884e-08	336473	16183	320290	Neale-B_UKBB_EUR_2017
MIG	rs6679677	A	C	Insulin-dependent diabetes mellitus	Neale B	UKBB	European	2017	0.0008135	0.0001433	1.371e-08	337199	431	336768	Neale-B_UKBB_EUR_2017
MIG	rs6679677	A	C	Long-standing illness, disability or infirmity	Neale B	UKBB	European	2017	0.01442	0.001896	2.875e-14	329663	107123	222540	Neale-B_UKBB_EUR_2017
MIG	rs6679677	A	C	Medication for cholesterol, blood pressure or diabetes: insulin	Neale B	UKBB	European	2017	0.005448	0.000686	2.002e-15	154702	2116	152586	Neale-B_UKBB_EUR_2017
MIG	rs6679677	A	C	Number of self-reported non-cancer illnesses	Neale B	UKBB	European	2017	0.01682	0.003302	3.492e-07	337159	0	337159	Neale-B_UKBB_EUR_2017
MIG	rs6679677	A	C	Number of treatments or medications taken	Neale B	UKBB	European	2017	0.01842	0.003206	9.165e-09	337159	0	337159	Neale-B_UKBB_EUR_2017
MIG	rs6679677	A	C	Other rheumatoid arthritis	Neale B	UKBB	European	2017	0.001127	0.0002141	1.395e-07	337199	964	336235	Neale-B_UKBB_EUR_2017
MIG	rs6679677	A	C	Other serious medical condition or disability diagnosed by doctor	Neale B	UKBB	European	2017	0.01176	0.001634	6.124e-13	331274	67968	263306	Neale-B_UKBB_EUR_2017
MIG	rs6679677	A	C	Self-reported diabetes	Neale B	UKBB	European	2017	0.003986	0.0007771	2.903e-07	337159	13243	323916	Neale-B_UKBB_EUR_2017
MIG	rs6679677	A	C	Self-reported hyperthyroidism or thyrotoxicosis	Neale B	UKBB	European	2017	0.002618	0.0003469	4.42e-14	337159	2547	334612	Neale-B_UKBB_EUR_2017
MIG	rs6679677	A	C	Self-reported hypothyroidism or myxoedema	Neale B	UKBB	European	2017	0.0201	0.000853	1.065e-122	337159	16376	320783	Neale-B_UKBB_EUR_2017
MIG	rs6679677	A	C	Self-reported pernicious anaemia	Neale B	UKBB	European	2017	0.001065	0.0002202	1.311e-06	337159	1020	336139	Neale-B_UKBB_EUR_2017
MIG	rs6679677	A	C	Self-reported rheumatoid arthritis	Neale B	UKBB	European	2017	0.002726	0.0004193	7.942e-11	337159	3730	333429	Neale-B_UKBB_EUR_2017
MIG	rs6679677	A	C	Self-reported type 1 diabetes	Neale B	UKBB	European	2017	0.0005363	0.0001168	4.381e-06	337159	286	336873	Neale-B_UKBB_EUR_2017
MIG	rs6679677	A	C	Started insulin within one year diagnosis of diabetes	Neale B	UKBB	European	2017	0.05595	0.005856	1.43e-21	15397	1872	13525	Neale-B_UKBB_EUR_2017
MIG	rs6679677	A	C	Taking other prescription medications	Neale B	UKBB	European	2017	0.01598	0.002002	1.442e-15	336330	158113	178217	Neale-B_UKBB_EUR_2017
MIG	rs6679677	A	C	Treatment with folic acid product	Neale B	UKBB	European	2017	0.001789	0.0003626	8.017e-07	337159	2779	334380	Neale-B_UKBB_EUR_2017
MIG	rs6679677	A	C	Treatment with insulin	Neale B	UKBB	European	2017	0.003193	0.0004787	2.57e-11	180203	1377	178826	Neale-B_UKBB_EUR_2017
MIG	rs6679677	A	C	Treatment with insulin product	Neale B	UKBB	European	2017	0.00387	0.0003958	1.416e-22	337159	3319	333840	Neale-B_UKBB_EUR_2017
MIG	rs6679677	A	C	Treatment with levothyroxine sodium	Neale B	UKBB	European	2017	0.01513	0.0007863	1.913e-82	337159	13717	323442	Neale-B_UKBB_EUR_2017
MIG	rs6679677	A	C	Treatment with methotrexate	Neale B	UKBB	European	2017	0.002405	0.0002905	1.249e-16	337159	1778	335381	Neale-B_UKBB_EUR_2017
MIG	rs6679677	A	C	Treatment with thyroxine product	Neale B	UKBB	European	2017	0.005396	0.0004285	2.395e-36	337159	3917	333242	Neale-B_UKBB_EUR_2017
MIG	rs6679677	A	C	Treatment with thyroxine sodium	Neale B	UKBB	European	2017	0.001188	0.0002112	1.854e-08	337159	938	336221	Neale-B_UKBB_EUR_2017
MIG	rs6679677	A	C	Rheumatoid arthritis	Okada Y	24390342	European	2014	0.5933	0.02256	3.1e-149	58284	14361	43923	Okada-Y_RA_EUR_2014
MIG	rs6679677	A	C	Rheumatoid arthritis	Okada Y	24390342	Mixed	2014	0.5933	0.02256	2.1e-149	80799	19234	61565	Okada-Y_RA_Mixed_2014
MIG	rs6679677	A	C	Rheumatoid arthritis	Stahl E	20453842	European	2010	0.6627	0.03811	4.393e-70	25689	5534	20155	Stahl-E_RA_EUR_2010
MIG	rs6679677	A	C	Arthritis rheumatoid	WTCCC	17554300	European	2007	NA	NA	6e-25	-	-	-	dbGaP
MIG	rs6679677	A	C	Arthritis rheumatoid	Raychaudhuri S	18794853	European	2008	NA	NA	6e-42	-	-	-	dbGaP
MIG	rs6679677	A	C	Diabetes mellitus type 1	Todd JA	17554260	European	2007	NA	NA	8e-24	-	-	-	dbGaP
MIG	rs6679677	A	C	Diabetes mellitus type 1	WTCCC	17554300	European	2007	NA	NA	5e-26	-	-	-	dbGaP
MIG	rs6679677	A	C	Diabetes mellitus type 1	Cooper JD	18978792	European	2008	NA	NA	1e-40	-	-	-	dbGaP
MIG	rs6679677	A	C	Hypothyroidism	Eriksson N	22493691	European	2012	NA	NA	3e-13	-	-	-	dbGaP
MIG	rs6679677	A	C	Coronary artery disease	van der Harst P	29212778	Mixed	2018	0.0437	0.0088	7.07e-07	547261	122733	424528	van-der-Harst-P_CAD_Mixed_2018
MIG	rs75880256	C	G	Monokine induced by gamma interferon levels	Ahola-Olli A	27989323	European	2017	-0.2703	0.05862	4e-06	-	-	-	NHGRI-EBI_GWAS_Catalog
MIG	rs75880256	C	G	Cause of death: hodgkins disease, unspecified	Neale B	UKBB	European	2017	-0.004834	0.001056	4.776e-06	7637	6	7631	Neale-B_UKBB_EUR_2017
MIG	rs77086208	C	T	Monokine induced by gamma interferon levels	Ahola-Olli A	27989323	European	2017	0.3226	0.06996	4e-06	-	-	-	NHGRI-EBI_GWAS_Catalog
MIG	rs816960	T	C	Monokine induced by gamma interferon levels	Ahola-Olli A	27989323	European	2017	-0.1224	0.02435	5e-07	-	-	-	NHGRI-EBI_GWAS_Catalog
MIG	rs902851	A	T	Monokine induced by gamma interferon levels	Ahola-Olli A	27989323	European	2017	-0.8205	0.1797	5e-06	-	-	-	NHGRI-EBI_GWAS_Catalog
MIP1α	rs10835056	G	T	Macrophage inflammatory protein 1a levels	Ahola-Olli A	27989323	European	2017	0.1194	0.02556	3e-06	-	-	-	NHGRI-EBI_GWAS_Catalog
MIP1α	rs116615337	A	G	Macrophage inflammatory protein 1a levels	Ahola-Olli A	27989323	European	2017	-0.1278	0.028	5e-06	-	-	-	NHGRI-EBI_GWAS_Catalog
MIP1α	rs12690897	A	G	Macrophage inflammatory protein 1a levels	Ahola-Olli A	27989323	European	2017	-0.1248	0.02625	2e-06	-	-	-	NHGRI-EBI_GWAS_Catalog
MIP1α	rs34771762	A	G	Macrophage inflammatory protein 1a levels	Ahola-Olli A	27989323	European	2017	-0.249	0.05238	2e-06	-	-	-	NHGRI-EBI_GWAS_Catalog
MIP1α	rs57786342	A	G	Macrophage inflammatory protein 1a levels	Ahola-Olli A	27989323	European	2017	-0.1314	0.02849	4e-06	-	-	-	NHGRI-EBI_GWAS_Catalog
MIP1α	rs57786342	A	G	Vascular or heart problems diagnosed by doctor: high blood pressure	Neale B	UKBB	European	2017	0.006459	0.001346	1.601e-06	336683	91033	245650	Neale-B_UKBB_EUR_2017
MIP1α	rs57786342	A	G	Vascular or heart problems diagnosed by doctor: none of the above	Neale B	UKBB	European	2017	-0.006726	0.001382	1.143e-06	336683	236530	100153	Neale-B_UKBB_EUR_2017
MIP1α	rs60198979	A	G	Macrophage inflammatory protein 1a levels	Ahola-Olli A	27989323	European	2017	-0.2146	0.04594	3e-06	-	-	-	NHGRI-EBI_GWAS_Catalog
MIP1α	rs6900267	A	C	Eosinophil count	Astle W	27863252	European	2016	0.04087	0.00846	1.362e-06	173480	0	173480	Astle-W_Blood-Cell-Traits_EUR_2016
MIP1α	rs6900267	A	C	Eosinophil percentage of white cells	Astle W	27863252	European	2016	0.03822	0.008455	6.169e-06	173480	0	173480	Astle-W_Blood-Cell-Traits_EUR_2016
MIP1α	rs6900267	A	C	Sum eosinophil basophil counts	Astle W	27863252	European	2016	0.0385	0.008468	5.463e-06	173480	0	173480	Astle-W_Blood-Cell-Traits_EUR_2016
MIP1α	rs6900267	A	C	Macrophage inflammatory protein 1a levels	Ahola-Olli A	27989323	European	2017	-0.2429	0.052	3e-06	-	-	-	NHGRI-EBI_GWAS_Catalog
MIP1β	rs113010081	C	T	Lymphocyte count	Astle W	27863252	European	2016	0.02951	0.005589	1.294e-07	173480	0	173480	Astle-W_Blood-Cell-Traits_EUR_2016
MIP1β	rs113010081	C	T	Lymphocyte percentage of white cells	Astle W	27863252	European	2016	0.03013	0.00553	5.08e-08	173480	0	173480	Astle-W_Blood-Cell-Traits_EUR_2016
MIP1β	rs113010081	C	T	Ulcerative colitis	IBDGC	26192919	European	2015	0.1578	0.0345	4.885e-06	27432	6968	20464	IBDGC_Ulcerative-Colitis_EUR_2015
MIP1β	rs113010081	C	T	Inflammatory bowel disease	IBDGC	26192919	European	2015	0.09223	0.0168	4e-08	-	-	-	NHGRI-EBI_GWAS_Catalog
MIP1β	rs113010081	C	T	Macrophage inflammatory protein 1b levels	Ahola-Olli A	27989323	European	2017	0.5954	0.02363	4e-140	-	-	-	NHGRI-EBI_GWAS_Catalog
MIP1β	rs113010081	C	T	Ulcerative colitis	IBDGC	26192919	European	2015	0.1271	0.02074	9e-10	-	-	-	NHGRI-EBI_GWAS_Catalog
MIP1β	rs113010081	C	T	Ulcerative colitis	de Lange KM	28067908	Mixed	2017	NA	NA	2e-06	-	-	-	NHGRI-EBI_GWAS_Catalog
MIP1β	rs113010081	C	T	Rheumatoid arthritis	Okada Y	24390342	European	2014	-0.131	0.02688	3e-06	58284	14361	43923	Okada-Y_RA_EUR_2014
MIP1β	rs113010081	C	T	Rheumatoid arthritis	Okada Y	24390342	Mixed	2014	-0.131	0.02688	3e-06	80799	19234	61565	Okada-Y_RA_Mixed_2014
MIP1β	rs113010081	C	T	Coronary artery disease	van der Harst P	29212778	Mixed	2018	0.05225	0.0113	3.8e-06	296525	34541	261984	van-der-Harst-P_CAD-UKBB_Mixed_2018
MIP1β	rs113010081	C	T	Coronary artery disease	van der Harst P	29212778	Mixed	2018	0.0459	0.0097	2.08e-06	547261	122733	424528	van-der-Harst-P_CAD_Mixed_2018
MIP1β	rs113877493	C	T	Macrophage inflammatory protein 1b levels	Ahola-Olli A	27989323	European	2017	0.6124	0.02181	2e-173	-	-	-	NHGRI-EBI_GWAS_Catalog
MIP1β	rs116237296	A	G	Macrophage inflammatory protein 1b levels	Ahola-Olli A	27989323	European	2017	-0.5437	0.1096	7e-07	-	-	-	NHGRI-EBI_GWAS_Catalog
MIP1β	rs116237296	A	G	Treatment with loratadine product	Neale B	UKBB	European	2017	0.0008439	0.0001785	2.276e-06	337159	79	337080	Neale-B_UKBB_EUR_2017
MIP1β	rs17138331	A	G	Macrophage inflammatory protein 1b levels	Ahola-Olli A	27989323	European	2017	-0.1391	0.02926	2e-06	-	-	-	NHGRI-EBI_GWAS_Catalog
MIP1β	rs281749	T	C	Macrophage inflammatory protein 1b levels	Ahola-Olli A	27989323	European	2017	-0.0799	0.01711	3e-06	-	-	-	NHGRI-EBI_GWAS_Catalog
MIP1β	rs72791296	C	T	Macrophage inflammatory protein 1b levels	Ahola-Olli A	27989323	European	2017	0.2369	0.04674	4e-07	-	-	-	NHGRI-EBI_GWAS_Catalog
MIP1β	rs72799710	C	T	Macrophage inflammatory protein 1b levels	Ahola-Olli A	27989323	European	2017	0.1014	0.02171	3e-06	-	-	-	NHGRI-EBI_GWAS_Catalog
MIP1β	rs74810984	C	T	Macrophage inflammatory protein 1b levels	Ahola-Olli A	27989323	European	2017	0.2206	0.04641	2e-06	-	-	-	NHGRI-EBI_GWAS_Catalog
MIP1β	rs76582507	A	G	Macrophage inflammatory protein 1b levels	Ahola-Olli A	27989323	European	2017	-0.3175	0.06798	3e-06	-	-	-	NHGRI-EBI_GWAS_Catalog
MIP1β	rs76583883	G	T	Macrophage inflammatory protein 1b levels	Ahola-Olli A	27989323	European	2017	0.2317	0.05076	5e-06	-	-	-	NHGRI-EBI_GWAS_Catalog
MIP1β	rs76776296	A	G	Macrophage inflammatory protein 1b levels	Ahola-Olli A	27989323	European	2017	-0.2997	0.06005	6e-07	-	-	-	NHGRI-EBI_GWAS_Catalog
MIP1β	rs9793308	A	G	Macrophage inflammatory protein 1b levels	Ahola-Olli A	27989323	European	2017	-0.0835	0.01788	3e-06	-	-	-	NHGRI-EBI_GWAS_Catalog
PDGFbb	rs116445074	G	T	Platelet derived growth factor BB levels	Ahola-Olli A	27989323	European	2017	0.2931	0.05721	3e-07	-	-	-	NHGRI-EBI_GWAS_Catalog
PDGFbb	rs11766649	A	G	Platelet derived growth factor BB levels	Ahola-Olli A	27989323	European	2017	-0.0908	0.01969	4e-06	-	-	-	NHGRI-EBI_GWAS_Catalog
PDGFbb	rs11916118	A	G	Platelet derived growth factor BB levels	Ahola-Olli A	27989323	European	2017	-0.0889	0.01948	5e-06	-	-	-	NHGRI-EBI_GWAS_Catalog
PDGFbb	rs12289510	A	G	Platelet derived growth factor BB levels	Ahola-Olli A	27989323	European	2017	-0.078	0.0158	8e-07	-	-	-	NHGRI-EBI_GWAS_Catalog
PDGFbb	rs2324229	C	T	Platelet derived growth factor BB levels	Ahola-Olli A	27989323	European	2017	0.0894	0.01613	3e-08	-	-	-	NHGRI-EBI_GWAS_Catalog
PDGFbb	rs35859699	A	G	Platelet derived growth factor BB levels	Ahola-Olli A	27989323	European	2017	-0.3952	0.08314	2e-06	-	-	-	NHGRI-EBI_GWAS_Catalog
PDGFbb	rs4965869	C	T	Platelet derived growth factor BB levels	Ahola-Olli A	27989323	European	2017	0.184	0.01823	6e-24	-	-	-	NHGRI-EBI_GWAS_Catalog
PDGFbb	rs72777070	G	T	Platelet derived growth factor BB levels	Ahola-Olli A	27989323	European	2017	0.1069	0.02	9e-08	-	-	-	NHGRI-EBI_GWAS_Catalog
PDGFbb	rs73162807	A	C	Platelet derived growth factor BB levels	Ahola-Olli A	27989323	European	2017	-0.2391	0.0503	2e-06	-	-	-	NHGRI-EBI_GWAS_Catalog
PDGFbb	rs9936075	A	G	Platelet derived growth factor BB levels	Ahola-Olli A	27989323	European	2017	-0.0782	0.01645	2e-06	-	-	-	NHGRI-EBI_GWAS_Catalog
RANTES	rs112072646	A	G	RANTES levels	Ahola-Olli A	27989323	European	2017	-0.4286	0.08587	6e-07	-	-	-	NHGRI-EBI_GWAS_Catalog
RANTES	rs147509526	C	T	RANTES levels	Ahola-Olli A	27989323	European	2017	0.358	0.07216	7e-07	-	-	-	NHGRI-EBI_GWAS_Catalog
RANTES	rs2702950	C	G	High light scatter percentage of red cells	Astle W	27863252	European	2016	0.02109	0.004702	7.259e-06	173480	0	173480	Astle-W_Blood-Cell-Traits_EUR_2016
RANTES	rs2702950	C	G	Reticulocyte count	Astle W	27863252	European	2016	0.02944	0.004707	4.013e-10	173480	0	173480	Astle-W_Blood-Cell-Traits_EUR_2016
RANTES	rs2702950	C	G	Reticulocyte fraction of red cells	Astle W	27863252	European	2016	0.03139	0.004704	2.513e-11	173480	0	173480	Astle-W_Blood-Cell-Traits_EUR_2016
RANTES	rs2702950	C	G	RANTES levels	Ahola-Olli A	27989323	European	2017	-0.1658	0.03189	2e-07	-	-	-	NHGRI-EBI_GWAS_Catalog
RANTES	rs2702950	C	G	Home area population density: Scotland large urban area	Neale B	UKBB	European	2017	0.003129	0.0006892	5.627e-06	333997	18867	315130	Neale-B_UKBB_EUR_2017
RANTES	rs4940620	A	G	RANTES levels	Ahola-Olli A	27989323	European	2017	-0.2494	0.05408	4e-06	-	-	-	NHGRI-EBI_GWAS_Catalog
RANTES	rs62438851	A	G	RANTES levels	Ahola-Olli A	27989323	European	2017	-0.1957	0.04117	2e-06	-	-	-	NHGRI-EBI_GWAS_Catalog
RANTES	rs7000423	C	T	RANTES levels	Ahola-Olli A	27989323	European	2017	0.1318	0.02535	2e-07	-	-	-	NHGRI-EBI_GWAS_Catalog
RANTES	rs7170339	C	G	RANTES levels	Ahola-Olli A	27989323	European	2017	-0.4203	0.09114	4e-06	-	-	-	NHGRI-EBI_GWAS_Catalog
RANTES	rs7170339	C	G	Cause of death: home	Neale B	UKBB	European	2017	0.00924	0.001895	1.1e-06	7637	8	7629	Neale-B_UKBB_EUR_2017
RANTES	rs72793342	A	G	Eosinophil count	Astle W	27863252	European	2016	-0.0228	0.004459	3.181e-07	173480	0	173480	Astle-W_Blood-Cell-Traits_EUR_2016
RANTES	rs72793342	A	G	Sum eosinophil basophil counts	Astle W	27863252	European	2016	-0.02129	0.004464	1.857e-06	173480	0	173480	Astle-W_Blood-Cell-Traits_EUR_2016
RANTES	rs72793342	A	G	RANTES levels	Ahola-Olli A	27989323	European	2017	-0.1487	0.0304	1e-06	-	-	-	NHGRI-EBI_GWAS_Catalog
RANTES	rs72793342	A	G	Diastolic blood pressure	Neale B	UKBB	European	2017	0.01699	0.00309	3.797e-08	317756	0	317756	Neale-B_UKBB_EUR_2017
RANTES	rs74472919	C	T	RANTES levels	Ahola-Olli A	27989323	European	2017	0.3313	0.06034	4e-08	-	-	-	NHGRI-EBI_GWAS_Catalog
RANTES	rs74472919	C	T	Cause of death: chronic myeloid leukaemia	Neale B	UKBB	European	2017	-0.00725	0.001518	1.82e-06	7637	8	7629	Neale-B_UKBB_EUR_2017
RANTES	rs75613039	C	T	RANTES levels	Ahola-Olli A	27989323	European	2017	0.37	0.08106	5e-06	-	-	-	NHGRI-EBI_GWAS_Catalog
RANTES	rs75613039	C	T	Atrial fibrillation and flutter	Neale B	UKBB	European	2017	0.003789	0.0007469	3.916e-07	337199	3818	333381	Neale-B_UKBB_EUR_2017
RANTES	rs818452	T	C	RANTES levels	Ahola-Olli A	27989323	European	2017	-0.2381	0.05009	2e-06	-	-	-	NHGRI-EBI_GWAS_Catalog
RANTES	rs818452	T	C	Cause of death: perforation of intestine	Neale B	UKBB	European	2017	0.005774	0.001153	5.605e-07	7637	10	7627	Neale-B_UKBB_EUR_2017
SCF	rs113127926	A	C	Stem cell factor levels	Ahola-Olli A	27989323	European	2017	-0.1982	0.0417	2e-06	-	-	-	NHGRI-EBI_GWAS_Catalog
SCF	rs1557570	G	T	Venous thromboembolism	Heit JA	22672568	Mixed	2012	NA	NA	9.51e-06	2962	-	-	GRASP
SCF	rs1557570	G	T	Stem cell factor levels	Ahola-Olli A	27989323	European	2017	0.1186	0.017	3e-12	-	-	-	NHGRI-EBI_GWAS_Catalog
SCF	rs1557570	G	T	Blood clot in the leg	Neale B	UKBB	European	2017	0.00177	0.0003679	1.495e-06	336782	6905	329877	Neale-B_UKBB_EUR_2017
SCF	rs1557570	G	T	Phlebitis and thrombophlebitis	Neale B	UKBB	European	2017	0.0009266	0.000179	2.269e-07	337199	1613	335586	Neale-B_UKBB_EUR_2017
SCF	rs1557570	G	T	Self-reported deep venous thrombosis	Neale B	UKBB	European	2017	0.00184	0.0003639	4.249e-07	337159	6767	330392	Neale-B_UKBB_EUR_2017
SCF	rs1568119	C	T	Stem cell factor levels	Ahola-Olli A	27989323	European	2017	0.5906	0.1109	1e-07	-	-	-	NHGRI-EBI_GWAS_Catalog
SCF	rs1568119	C	T	Bronchitis, not specified as acute or chronic	Neale B	UKBB	European	2017	-0.00109	0.0002173	5.247e-07	337199	93	337106	Neale-B_UKBB_EUR_2017
SCF	rs1942355	T	C	Stem cell factor levels	Ahola-Olli A	27989323	European	2017	-0.0716	0.01569	5e-06	-	-	-	NHGRI-EBI_GWAS_Catalog
SCF	rs4841899	C	T	Central corneal thickness	Gao X	28171582	Admixed American	2016	NA	NA	8.368e-06	4038	0	4038	Gao-X_CCT_AMR_2016
SCF	rs4841899	C	T	Stem cell factor levels	Ahola-Olli A	27989323	European	2017	0.1004	0.01789	2e-08	-	-	-	NHGRI-EBI_GWAS_Catalog
SCF	rs635634	T	C	Basophil count	Astle W	27863252	European	2016	-0.02127	0.004526	2.61e-06	173480	0	173480	Astle-W_Blood-Cell-Traits_EUR_2016
SCF	rs635634	T	C	Eosinophil count	Astle W	27863252	European	2016	-0.02308	0.004612	5.6e-07	173480	0	173480	Astle-W_Blood-Cell-Traits_EUR_2016
SCF	rs635634	T	C	Granulocyte count	Astle W	27863252	European	2016	-0.04252	0.004644	5.403e-20	173480	0	173480	Astle-W_Blood-Cell-Traits_EUR_2016
SCF	rs635634	T	C	Hematocrit	Astle W	27863252	European	2016	-0.07634	0.004568	1.094e-62	173480	0	173480	Astle-W_Blood-Cell-Traits_EUR_2016
SCF	rs635634	T	C	Hemoglobin concentration	Astle W	27863252	European	2016	-0.08166	0.004588	7.616e-71	173480	0	173480	Astle-W_Blood-Cell-Traits_EUR_2016
SCF	rs635634	T	C	Lymphocyte percentage of white cells	Astle W	27863252	European	2016	0.02606	0.004606	1.544e-08	173480	0	173480	Astle-W_Blood-Cell-Traits_EUR_2016
SCF	rs635634	T	C	Monocyte count	Astle W	27863252	European	2016	-0.0456	0.004615	5.059e-23	173480	0	173480	Astle-W_Blood-Cell-Traits_EUR_2016
SCF	rs635634	T	C	Myeloid white cell count	Astle W	27863252	European	2016	-0.04579	0.004654	7.772e-23	173480	0	173480	Astle-W_Blood-Cell-Traits_EUR_2016
SCF	rs635634	T	C	Neutrophil count	Astle W	27863252	European	2016	-0.04101	0.004631	8.402e-19	173480	0	173480	Astle-W_Blood-Cell-Traits_EUR_2016
SCF	rs635634	T	C	Platelet distribution width	Astle W	27863252	European	2016	-0.0274	0.004648	3.744e-09	173480	0	173480	Astle-W_Blood-Cell-Traits_EUR_2016
SCF	rs635634	T	C	Red blood cell count	Astle W	27863252	European	2016	-0.07558	0.004602	1.293e-60	173480	0	173480	Astle-W_Blood-Cell-Traits_EUR_2016
SCF	rs635634	T	C	Red cell distribution width	Astle W	27863252	European	2016	0.03354	0.00458	2.41e-13	173480	0	173480	Astle-W_Blood-Cell-Traits_EUR_2016
SCF	rs635634	T	C	Reticulocyte count	Astle W	27863252	European	2016	-0.02389	0.004645	2.686e-07	173480	0	173480	Astle-W_Blood-Cell-Traits_EUR_2016
SCF	rs635634	T	C	Sum basophil neutrophil counts	Astle W	27863252	European	2016	-0.04147	0.00464	3.956e-19	173480	0	173480	Astle-W_Blood-Cell-Traits_EUR_2016
SCF	rs635634	T	C	Sum eosinophil basophil counts	Astle W	27863252	European	2016	-0.02603	0.004617	1.728e-08	173480	0	173480	Astle-W_Blood-Cell-Traits_EUR_2016
SCF	rs635634	T	C	Sum neutrophil eosinophil counts	Astle W	27863252	European	2016	-0.042	0.004636	1.301e-19	173480	0	173480	Astle-W_Blood-Cell-Traits_EUR_2016
SCF	rs635634	T	C	White blood cell count	Astle W	27863252	European	2016	-0.04306	0.004636	1.583e-20	173480	0	173480	Astle-W_Blood-Cell-Traits_EUR_2016
SCF	rs635634	T	C	Diastolic blood pressure	BPExome	27618447	Mixed	2016	NA	NA	7.645e-07	192763	0	192763	BPExome_DBP_Mixed_2016
SCF	rs635634	T	C	Coronary artery disease	CARDIoGRAMplusC4D	26343387	Mixed	2015	0.07716	0.01171	4.47e-11	184305	60801	123504	CARDIoGRAMplusC4D_CHD_Mixed_2015
SCF	rs635634	T	C	Myocardial infarction	CARDIoGRAMplusC4D	26343387	Mixed	2015	0.1093	0.01309	6.817e-17	167181	43677	123504	CARDIoGRAMplusC4D_MI_Mixed_2015
SCF	rs635634	T	C	Type II diabetes	DIAGRAM	28566273	European	2017	0.081	0.016	3.6e-07	159208	26676	132532	DIAGRAM_T2D_EUR_2017
SCF	rs635634	T	C	Low density lipoprotein	GLGC	24097068	European	2013	0.0772	0.0055	1.827e-41	119312	0	119312	GLGC_LDL_EUR_2013
SCF	rs635634	T	C	Low density lipoprotein	GLGC	20686565	Mixed	2010	0.0728	0.01	5.844e-13	95454	0	95454	GLGC_LDL_Mixed_2010
SCF	rs635634	T	C	Total cholesterol	GLGC	24097068	European	2013	0.0686	0.0053	2.509e-35	129657	0	129657	GLGC_TC_EUR_2013
SCF	rs635634	T	C	Total cholesterol	GLGC	20686565	Mixed	2010	0.0627	0.01	5.219e-10	100184	0	100184	GLGC_TC_Mixed_2010
SCF	rs635634	T	C	Circulating galectin 3 levels	de Boer RA	23056639	European	2012	NA	NA	2.68e-10	3776	-	-	GRASP
SCF	rs635634	T	C	Venous thrombosis	Germain	22675575	European	2012	NA	NA	1.5e-28	4517	-	-	GRASP
SCF	rs635634	T	C	Cholesterol total	GLGC	20686565	Mixed	2010	2.3	0.2461	9e-21	-	-	-	NHGRI-EBI_GWAS_Catalog
SCF	rs635634	T	C	Cholesterol total	GLGC	24097068	European	2013	0.069	0.005569	3e-35	-	-	-	NHGRI-EBI_GWAS_Catalog
SCF	rs635634	T	C	GIP levels in response to oral glucose tolerance test 120 minutes	Almgren P	29093273	European	2017	0.07	0.009348	7e-14	-	-	-	NHGRI-EBI_GWAS_Catalog
SCF	rs635634	T	C	Granulocyte count	Astle W	27863252	European	2016	0.04252	0.00464	5e-20	-	-	-	NHGRI-EBI_GWAS_Catalog
SCF	rs635634	T	C	Ischemic stroke	Traylor M	27997041	European	2016	NA	NA	5e-09	-	-	-	NHGRI-EBI_GWAS_Catalog
SCF	rs635634	T	C	LDL cholesterol	GLGC	20686565	Mixed	2010	2.05	0.2135	8e-22	-	-	-	NHGRI-EBI_GWAS_Catalog
SCF	rs635634	T	C	LDL cholesterol	GLGC	24097068	European	2013	0.077	0.005711	2e-41	-	-	-	NHGRI-EBI_GWAS_Catalog
SCF	rs635634	T	C	Myeloid white cell count	Astle W	27863252	European	2016	0.04579	0.004656	8e-23	-	-	-	NHGRI-EBI_GWAS_Catalog
SCF	rs635634	T	C	Neutrophil count	Astle W	27863252	European	2016	0.04101	0.004629	8e-19	-	-	-	NHGRI-EBI_GWAS_Catalog
SCF	rs635634	T	C	Stem cell factor levels	Ahola-Olli A	27989323	European	2017	-0.1032	0.01914	7e-08	-	-	-	NHGRI-EBI_GWAS_Catalog
SCF	rs635634	T	C	Sum basophil neutrophil counts	Astle W	27863252	European	2016	0.04147	0.00464	4e-19	-	-	-	NHGRI-EBI_GWAS_Catalog
SCF	rs635634	T	C	Sum neutrophil eosinophil counts	Astle W	27863252	European	2016	0.042	0.004622	1e-19	-	-	-	NHGRI-EBI_GWAS_Catalog
SCF	rs635634	T	C	Tonsillectomy	Pickrell JK	27182965	European	2016	NA	NA	9e-09	-	-	-	NHGRI-EBI_GWAS_Catalog
SCF	rs635634	T	C	Tonsillectomy	Tian C	28928442	European	2017	0.05827	0.0101	8e-09	-	-	-	NHGRI-EBI_GWAS_Catalog
SCF	rs635634	T	C	Type 2 diabetes	DIAGRAM	28566273	European	2017	0.07696	0.01371	2e-08	-	-	-	NHGRI-EBI_GWAS_Catalog
SCF	rs635634	T	C	White blood cell count	Astle W	27863252	European	2016	0.04306	0.004648	2e-20	-	-	-	NHGRI-EBI_GWAS_Catalog
SCF	rs635634	T	C	Arm fat percentage left	Neale B	UKBB	European	2017	0.01555	0.002373	5.69e-11	331198	0	331198	Neale-B_UKBB_EUR_2017
SCF	rs635634	T	C	Arm fat percentage right	Neale B	UKBB	European	2017	0.01485	0.002384	4.732e-10	331249	0	331249	Neale-B_UKBB_EUR_2017
SCF	rs635634	T	C	Arm fat-free mass left	Neale B	UKBB	European	2017	-0.009027	0.001993	5.913e-06	331159	0	331159	Neale-B_UKBB_EUR_2017
SCF	rs635634	T	C	Arm fat-free mass right	Neale B	UKBB	European	2017	-0.009054	0.001953	3.566e-06	331221	0	331221	Neale-B_UKBB_EUR_2017
SCF	rs635634	T	C	Arm predicted mass left	Neale B	UKBB	European	2017	-0.009184	0.001985	3.738e-06	331146	0	331146	Neale-B_UKBB_EUR_2017
SCF	rs635634	T	C	Arm predicted mass right	Neale B	UKBB	European	2017	-0.009414	0.001946	1.321e-06	331216	0	331216	Neale-B_UKBB_EUR_2017
SCF	rs635634	T	C	Blood clot in the leg	Neale B	UKBB	European	2017	0.007236	0.0004459	3.267e-59	336782	6905	329877	Neale-B_UKBB_EUR_2017
SCF	rs635634	T	C	Blood clot in the lung	Neale B	UKBB	European	2017	0.003708	0.0002851	1.169e-38	336782	2788	333994	Neale-B_UKBB_EUR_2017
SCF	rs635634	T	C	Diastolic blood pressure	Neale B	UKBB	European	2017	-0.02026	0.00317	1.665e-10	317756	0	317756	Neale-B_UKBB_EUR_2017
SCF	rs635634	T	C	Fathers age at death	Neale B	UKBB	European	2017	-0.01618	0.003627	8.181e-06	248726	0	248726	Neale-B_UKBB_EUR_2017
SCF	rs635634	T	C	Forced expiratory volume in 1-second	Neale B	UKBB	European	2017	-0.01635	0.002684	1.119e-09	307638	0	307638	Neale-B_UKBB_EUR_2017
SCF	rs635634	T	C	Forced expiratory volume in 1-second, best measure	Neale B	UKBB	European	2017	-0.01658	0.002948	1.888e-08	255492	0	255492	Neale-B_UKBB_EUR_2017
SCF	rs635634	T	C	Forced vital capacity	Neale B	UKBB	European	2017	-0.01471	0.002544	7.49e-09	307638	0	307638	Neale-B_UKBB_EUR_2017
SCF	rs635634	T	C	Forced vital capacity, best measure	Neale B	UKBB	European	2017	-0.01385	0.002792	7.077e-07	255492	0	255492	Neale-B_UKBB_EUR_2017
SCF	rs635634	T	C	Hand grip strength right	Neale B	UKBB	European	2017	-0.01002	0.002265	9.713e-06	335842	0	335842	Neale-B_UKBB_EUR_2017
SCF	rs635634	T	C	Hayfever, allergic rhinitis or eczema	Neale B	UKBB	European	2017	0.006431	0.001325	1.22e-06	336782	77891	258891	Neale-B_UKBB_EUR_2017
SCF	rs635634	T	C	Heel bone mineral density	Neale B	UKBB	European	2017	-0.02556	0.004021	2.07e-10	194398	0	194398	Neale-B_UKBB_EUR_2017
SCF	rs635634	T	C	Heel bone mineral density left	Neale B	UKBB	European	2017	-0.02496	0.005326	2.793e-06	106254	0	106254	Neale-B_UKBB_EUR_2017
SCF	rs635634	T	C	Heel bone mineral density right	Neale B	UKBB	European	2017	-0.02659	0.005293	5.075e-07	106251	0	106251	Neale-B_UKBB_EUR_2017
SCF	rs635634	T	C	Illnesses of father: heart disease	Neale B	UKBB	European	2017	0.009032	0.001565	7.917e-09	298237	97385	200852	Neale-B_UKBB_EUR_2017
SCF	rs635634	T	C	Impedance of arm left	Neale B	UKBB	European	2017	0.01502	0.002214	1.153e-11	331292	0	331292	Neale-B_UKBB_EUR_2017
SCF	rs635634	T	C	Impedance of arm right	Neale B	UKBB	European	2017	0.01415	0.002204	1.359e-10	331279	0	331279	Neale-B_UKBB_EUR_2017
SCF	rs635634	T	C	Impedance of leg left	Neale B	UKBB	European	2017	-0.02005	0.002858	2.323e-12	331296	0	331296	Neale-B_UKBB_EUR_2017
SCF	rs635634	T	C	Impedance of leg right	Neale B	UKBB	European	2017	-0.01689	0.002836	2.598e-09	331301	0	331301	Neale-B_UKBB_EUR_2017
SCF	rs635634	T	C	Medication for cholesterol, blood pressure or diabetes: cholesterol lowering medication	Neale B	UKBB	European	2017	0.01314	0.001956	1.846e-11	154702	35840	118862	Neale-B_UKBB_EUR_2017
SCF	rs635634	T	C	No blood clot, bronchitis, emphysema, asthma, rhinitis, eczema or allergy diagnosed by doctor	Neale B	UKBB	European	2017	-0.01382	0.001468	4.842e-21	336782	228530	108252	Neale-B_UKBB_EUR_2017
SCF	rs635634	T	C	Peak expiratory flow	Neale B	UKBB	European	2017	-0.0181	0.002789	8.708e-11	307638	0	307638	Neale-B_UKBB_EUR_2017
SCF	rs635634	T	C	Phlebitis and thrombophlebitis	Neale B	UKBB	European	2017	0.002669	0.000217	9.213e-35	337199	1613	335586	Neale-B_UKBB_EUR_2017
SCF	rs635634	T	C	Pulmonary embolism	Neale B	UKBB	European	2017	0.001947	0.0001887	5.816e-25	337199	1218	335981	Neale-B_UKBB_EUR_2017
SCF	rs635634	T	C	Pulse rate	Neale B	UKBB	European	2017	-0.01686	0.003224	1.693e-07	317756	0	317756	Neale-B_UKBB_EUR_2017
SCF	rs635634	T	C	Self-reported deep venous thrombosis	Neale B	UKBB	European	2017	0.007129	0.000441	9.202e-59	337159	6767	330392	Neale-B_UKBB_EUR_2017
SCF	rs635634	T	C	Self-reported high cholesterol	Neale B	UKBB	European	2017	0.009879	0.001027	6.94e-22	337159	41296	295863	Neale-B_UKBB_EUR_2017
SCF	rs635634	T	C	Self-reported hypertension	Neale B	UKBB	European	2017	-0.007196	0.001375	1.681e-07	337159	87690	249469	Neale-B_UKBB_EUR_2017
SCF	rs635634	T	C	Self-reported pulmonary embolism + or - dvt	Neale B	UKBB	European	2017	0.003782	0.0002855	4.76e-40	337159	2801	334358	Neale-B_UKBB_EUR_2017
SCF	rs635634	T	C	Sitting height	Neale B	UKBB	European	2017	-0.01335	0.002423	3.634e-08	336172	0	336172	Neale-B_UKBB_EUR_2017
SCF	rs635634	T	C	Treatment with atorvastatin	Neale B	UKBB	European	2017	0.002985	0.0005369	2.697e-08	337159	10167	326992	Neale-B_UKBB_EUR_2017
SCF	rs635634	T	C	Treatment with cholesterol lowering medication	Neale B	UKBB	European	2017	0.009721	0.001429	1.043e-11	180203	22705	157498	Neale-B_UKBB_EUR_2017
SCF	rs635634	T	C	Treatment with simvastatin	Neale B	UKBB	European	2017	0.006128	0.000994	7.056e-10	337159	38492	298667	Neale-B_UKBB_EUR_2017
SCF	rs635634	T	C	Treatment with warfarin	Neale B	UKBB	European	2017	0.001941	0.0003141	6.383e-10	337159	3404	333755	Neale-B_UKBB_EUR_2017
SCF	rs635634	T	C	Trunk fat percentage	Neale B	UKBB	European	2017	0.01313	0.002881	5.215e-06	331113	0	331113	Neale-B_UKBB_EUR_2017
SCF	rs635634	T	C	Vascular or heart problems diagnosed by doctor: high blood pressure	Neale B	UKBB	European	2017	-0.008185	0.001394	4.362e-09	336683	91033	245650	Neale-B_UKBB_EUR_2017
SCF	rs635634	T	C	Vascular or heart problems diagnosed by doctor: none of the above	Neale B	UKBB	European	2017	0.006645	0.001432	3.484e-06	336683	236530	100153	Neale-B_UKBB_EUR_2017
SCF	rs635634	T	C	Coronary artery disease	Nelson CP	28714975	Mixed	2017	0.07326	0.01044	2.34e-12	148715	10801	137914	Nelson-CP_CAD_Mixed_2017
SCF	rs635634	T	C	High grade serous ovarian cancer	Phelan M	28346442	European	2017	0.1317	0.01963	2.25e-11	53978	13037	40941	Phelan-M_HGSOC_EUR_2017
SCF	rs635634	T	C	Invasive ovarian cancer	Phelan M	28346442	European	2017	0.09884	0.01667	3.077e-09	63347	22406	40941	Phelan-M_Invasive-ovarian-cancer_EUR_2017
SCF	rs635634	T	C	Serous invasive ovarian cancer	Phelan M	28346442	European	2017	0.1233	0.01912	1.264e-10	54990	14049	40941	Phelan-M_Serous-Invasive-Ovarian-Cancer_EUR_2017
SCF	rs635634	T	C	Alkaline phosphatase	Prins B	28887542	European	2017	-0.04	NA	2.41e-63	9961	0	9961	Prins-B_ALKP_EUR_2017
SCF	rs635634	T	C	Ferritin	Prins B	28887542	European	2017	-0.11	0.02	4.27e-09	9961	0	9961	Prins-B_Ferritin_EUR_2017
SCF	rs635634	T	C	Coronary artery disease	van der Harst P	29212778	Mixed	2018	0.04023	0.009086	9.5e-06	296525	34541	261984	van-der-Harst-P_CAD-UKBB_Mixed_2018
SCF	rs635634	T	C	Coronary artery disease	van der Harst P	29212778	Mixed	2018	0.0543	0.0072	6.189e-14	547261	122733	424528	van-der-Harst-P_CAD_Mixed_2018
SCF	rs7039247	C	G	Stem cell factor levels	Ahola-Olli A	27989323	European	2017	-0.0806	0.01696	2e-06	-	-	-	NHGRI-EBI_GWAS_Catalog
SCF	rs7039247	C	G	Treatment with bumetanide	Neale B	UKBB	European	2017	-0.0003473	7.393e-05	2.641e-06	337159	275	336884	Neale-B_UKBB_EUR_2017
SCF	rs72678285	A	T	Stem cell factor levels	Ahola-Olli A	27989323	European	2017	-0.1092	0.02297	2e-06	-	-	-	NHGRI-EBI_GWAS_Catalog
SCF	rs78666213	G	T	Stem cell factor levels	Ahola-Olli A	27989323	European	2017	0.2744	0.05875	3e-06	-	-	-	NHGRI-EBI_GWAS_Catalog
SCF	rs80271436	A	G	Basophil count	Astle W	27863252	European	2016	-0.04097	0.008139	4.806e-07	173480	0	173480	Astle-W_Blood-Cell-Traits_EUR_2016
SCF	rs80271436	A	G	Basophil percentage of granulocytes	Astle W	27863252	European	2016	-0.03784	0.008148	3.407e-06	173480	0	173480	Astle-W_Blood-Cell-Traits_EUR_2016
SCF	rs80271436	A	G	Basophil percentage of white cells	Astle W	27863252	European	2016	-0.04103	0.008079	3.801e-07	173480	0	173480	Astle-W_Blood-Cell-Traits_EUR_2016
SCF	rs80271436	A	G	Stem cell factor levels	Ahola-Olli A	27989323	European	2017	-0.237	0.04845	1e-06	-	-	-	NHGRI-EBI_GWAS_Catalog
SCGFβ	rs112346514	C	T	Stem cell growth factor beta levels	Ahola-Olli A	27989323	European	2017	0.3314	0.06972	2e-06	-	-	-	NHGRI-EBI_GWAS_Catalog
SCGFβ	rs112346514	C	T	Comparative height size at age 10	Neale B	UKBB	European	2017	-0.02293	0.004902	2.909e-06	332021	0	332021	Neale-B_UKBB_EUR_2017
SCGFβ	rs112346514	C	T	Height	Neale B	UKBB	European	2017	-0.0277	0.005104	5.691e-08	336474	0	336474	Neale-B_UKBB_EUR_2017
SCGFβ	rs116924815	C	T	Stem cell growth factor beta levels	Ahola-Olli A	27989323	European	2017	0.6079	0.07394	2e-16	-	-	-	NHGRI-EBI_GWAS_Catalog
SCGFβ	rs12480722	C	T	Stem cell growth factor beta levels	Ahola-Olli A	27989323	European	2017	0.1624	0.03558	5e-06	-	-	-	NHGRI-EBI_GWAS_Catalog
SCGFβ	rs13287050	A	T	Height	GIANT	25282103	European	2014	-0.017	0.0035	8.9e-07	233923	0	233923	GIANT_Height_EUR_2014
SCGFβ	rs13287050	A	T	Stem cell growth factor beta levels	Ahola-Olli A	27989323	European	2017	-0.1242	0.02613	2e-06	-	-	-	NHGRI-EBI_GWAS_Catalog
SCGFβ	rs139413256	A	G	Stem cell growth factor beta levels	Ahola-Olli A	27989323	European	2017	-0.5377	0.1084	7e-07	-	-	-	NHGRI-EBI_GWAS_Catalog
SCGFβ	rs143829871	C	T	High light scatter percentage of red cells	Astle W	27863252	European	2016	0.04354	0.007572	8.908e-09	173480	0	173480	Astle-W_Blood-Cell-Traits_EUR_2016
SCGFβ	rs143829871	C	T	High light scatter reticulocyte count	Astle W	27863252	European	2016	0.04174	0.007572	3.54e-08	173480	0	173480	Astle-W_Blood-Cell-Traits_EUR_2016
SCGFβ	rs143829871	C	T	Platelet distribution width	Astle W	27863252	European	2016	0.03379	0.007607	8.894e-06	173480	0	173480	Astle-W_Blood-Cell-Traits_EUR_2016
SCGFβ	rs143829871	C	T	Reticulocyte count	Astle W	27863252	European	2016	0.04263	0.007588	1.931e-08	173480	0	173480	Astle-W_Blood-Cell-Traits_EUR_2016
SCGFβ	rs143829871	C	T	Reticulocyte fraction of red cells	Astle W	27863252	European	2016	0.04548	0.007583	1.998e-09	173480	0	173480	Astle-W_Blood-Cell-Traits_EUR_2016
SCGFβ	rs143829871	C	T	Stem cell growth factor beta levels	Ahola-Olli A	27989323	European	2017	0.1902	0.04001	2e-06	-	-	-	NHGRI-EBI_GWAS_Catalog
SCGFβ	rs151194174	A	G	Stem cell growth factor beta levels	Ahola-Olli A	27989323	European	2017	-0.4635	0.09475	1e-06	-	-	-	NHGRI-EBI_GWAS_Catalog
SCGFβ	rs17876031	G	A	Stem cell growth factor beta levels	Ahola-Olli A	27989323	European	2017	0.1514	0.02524	2e-09	-	-	-	NHGRI-EBI_GWAS_Catalog
SCGFβ	rs17876031	G	A	Arm fat-free mass left	Neale B	UKBB	European	2017	-0.009021	0.001657	5.22e-08	331159	0	331159	Neale-B_UKBB_EUR_2017
SCGFβ	rs17876031	G	A	Arm fat-free mass right	Neale B	UKBB	European	2017	-0.009218	0.001624	1.381e-08	331221	0	331221	Neale-B_UKBB_EUR_2017
SCGFβ	rs17876031	G	A	Arm predicted mass left	Neale B	UKBB	European	2017	-0.009264	0.001651	2.007e-08	331146	0	331146	Neale-B_UKBB_EUR_2017
SCGFβ	rs17876031	G	A	Arm predicted mass right	Neale B	UKBB	European	2017	-0.009285	0.001618	9.609e-09	331216	0	331216	Neale-B_UKBB_EUR_2017
SCGFβ	rs17876031	G	A	Basal metabolic rate	Neale B	UKBB	European	2017	-0.009138	0.001728	1.24e-07	331307	0	331307	Neale-B_UKBB_EUR_2017
SCGFβ	rs17876031	G	A	Comparative height size at age 10	Neale B	UKBB	European	2017	-0.0111	0.001779	4.423e-10	332021	0	332021	Neale-B_UKBB_EUR_2017
SCGFβ	rs17876031	G	A	Forced vital capacity	Neale B	UKBB	European	2017	-0.01034	0.002117	1.052e-06	307638	0	307638	Neale-B_UKBB_EUR_2017
SCGFβ	rs17876031	G	A	Forced vital capacity, best measure	Neale B	UKBB	European	2017	-0.01134	0.002323	1.064e-06	255492	0	255492	Neale-B_UKBB_EUR_2017
SCGFβ	rs17876031	G	A	Height	Neale B	UKBB	European	2017	-0.01593	0.001852	8.001e-18	336474	0	336474	Neale-B_UKBB_EUR_2017
SCGFβ	rs17876031	G	A	Leg fat-free mass left	Neale B	UKBB	European	2017	-0.007694	0.001716	7.371e-06	331258	0	331258	Neale-B_UKBB_EUR_2017
SCGFβ	rs17876031	G	A	Leg predicted mass left	Neale B	UKBB	European	2017	-0.007822	0.001705	4.465e-06	331253	0	331253	Neale-B_UKBB_EUR_2017
SCGFβ	rs17876031	G	A	Trunk fat-free mass	Neale B	UKBB	European	2017	-0.01043	0.001642	2.118e-10	331030	0	331030	Neale-B_UKBB_EUR_2017
SCGFβ	rs17876031	G	A	Trunk predicted mass	Neale B	UKBB	European	2017	-0.01044	0.001636	1.804e-10	330995	0	330995	Neale-B_UKBB_EUR_2017
SCGFβ	rs17876031	G	A	Whole body fat-free mass	Neale B	UKBB	European	2017	-0.009517	0.001648	7.74e-09	331291	0	331291	Neale-B_UKBB_EUR_2017
SCGFβ	rs17876031	G	A	Whole body water mass	Neale B	UKBB	European	2017	-0.009525	0.001651	7.904e-09	331315	0	331315	Neale-B_UKBB_EUR_2017
SCGFβ	rs264162	A	G	Stem cell growth factor beta levels	Ahola-Olli A	27989323	European	2017	-0.1097	0.02349	3e-06	-	-	-	NHGRI-EBI_GWAS_Catalog
SCGFβ	rs34911860	A	G	Stem cell growth factor beta levels	Ahola-Olli A	27989323	European	2017	-0.3675	0.07868	3e-06	-	-	-	NHGRI-EBI_GWAS_Catalog
SCGFβ	rs34911860	A	G	Cause of death: phlebitis and thrombophlebitis of other deep vessels of lower extremities	Neale B	UKBB	European	2017	0.03365	0.007425	5.942e-06	7637	57	7580	Neale-B_UKBB_EUR_2017
SCGFβ	rs4656185	A	G	Stem cell growth factor beta levels	Ahola-Olli A	27989323	European	2017	-0.205	0.02554	1e-15	-	-	-	NHGRI-EBI_GWAS_Catalog
SCGFβ	rs4656185	A	G	Blood clot in the leg	Neale B	UKBB	European	2017	-0.001695	0.0003684	4.2e-06	336782	6905	329877	Neale-B_UKBB_EUR_2017
SCGFβ	rs4656185	A	G	Phlebitis and thrombophlebitis	Neale B	UKBB	European	2017	-0.0009312	0.0001793	2.048e-07	337199	1613	335586	Neale-B_UKBB_EUR_2017
SCGFβ	rs4656185	A	G	Self-reported deep venous thrombosis	Neale B	UKBB	European	2017	-0.001755	0.0003644	1.457e-06	337159	6767	330392	Neale-B_UKBB_EUR_2017
SCGFβ	rs7762066	C	T	Stem cell growth factor beta levels	Ahola-Olli A	27989323	European	2017	0.1389	0.02974	3e-06	-	-	-	NHGRI-EBI_GWAS_Catalog
SCGFβ	rs7762066	C	T	Treatment with estradiol product	Neale B	UKBB	European	2017	0.0005091	0.0001088	2.849e-06	337159	571	336588	Neale-B_UKBB_EUR_2017
SCGFβ	rs78217154	C	T	Stem cell growth factor beta levels	Ahola-Olli A	27989323	European	2017	0.3997	0.08668	4e-06	-	-	-	NHGRI-EBI_GWAS_Catalog
SDF1α	rs10013755	A	T	Stromal cell derived factor 1 alpha levels	Ahola-Olli A	27989323	European	2017	-0.5302	0.102	2e-07	-	-	-	NHGRI-EBI_GWAS_Catalog
SDF1α	rs10474392	A	G	Stromal cell derived factor 1 alpha levels	Ahola-Olli A	27989323	European	2017	-0.0962	0.01967	1e-06	-	-	-	NHGRI-EBI_GWAS_Catalog
SDF1α	rs12407262	A	G	Stromal cell derived factor 1 alpha levels	Ahola-Olli A	27989323	European	2017	-0.1179	0.02557	4e-06	-	-	-	NHGRI-EBI_GWAS_Catalog
SDF1α	rs13400104	A	G	Stromal cell derived factor 1 alpha levels	Ahola-Olli A	27989323	European	2017	-0.0647	0.01417	5e-06	-	-	-	NHGRI-EBI_GWAS_Catalog
SDF1α	rs13400104	A	G	Mean time to correctly identify matches	Neale B	UKBB	European	2017	0.01681	0.00334	4.842e-07	335139	0	335139	Neale-B_UKBB_EUR_2017
SDF1α	rs139840550	A	G	Stromal cell derived factor 1 alpha levels	Ahola-Olli A	27989323	European	2017	-0.1834	0.03977	4e-06	-	-	-	NHGRI-EBI_GWAS_Catalog
SDF1α	rs149893336	A	G	Stromal cell derived factor 1 alpha levels	Ahola-Olli A	27989323	European	2017	-0.5034	0.1103	5e-06	-	-	-	NHGRI-EBI_GWAS_Catalog
SDF1α	rs4581824	G	T	Stromal cell derived factor 1 alpha levels	Ahola-Olli A	27989323	European	2017	0.0701	0.01501	3e-06	-	-	-	NHGRI-EBI_GWAS_Catalog
SDF1α	rs482700	A	G	Stromal cell derived factor 1 alpha levels	Ahola-Olli A	27989323	European	2017	-0.0893	0.01879	2e-06	-	-	-	NHGRI-EBI_GWAS_Catalog
SDF1α	rs67689854	A	C	Mean platelet volume	Astle W	27863252	European	2016	0.02553	0.005386	2.127e-06	173480	0	173480	Astle-W_Blood-Cell-Traits_EUR_2016
SDF1α	rs67689854	A	C	Stromal cell derived factor 1 alpha levels	Ahola-Olli A	27989323	European	2017	-0.0681	0.01458	3e-06	-	-	-	NHGRI-EBI_GWAS_Catalog
SDF1α	rs67689854	A	C	Arm fat mass left	Neale B	UKBB	European	2017	-0.02061	0.003559	7.045e-09	331164	0	331164	Neale-B_UKBB_EUR_2017
SDF1α	rs67689854	A	C	Arm fat mass right	Neale B	UKBB	European	2017	-0.02086	0.003558	4.571e-09	331226	0	331226	Neale-B_UKBB_EUR_2017
SDF1α	rs67689854	A	C	Arm fat percentage left	Neale B	UKBB	European	2017	-0.01519	0.002749	3.274e-08	331198	0	331198	Neale-B_UKBB_EUR_2017
SDF1α	rs67689854	A	C	Arm fat percentage right	Neale B	UKBB	European	2017	-0.01627	0.002762	3.879e-09	331249	0	331249	Neale-B_UKBB_EUR_2017
SDF1α	rs67689854	A	C	Basal metabolic rate	Neale B	UKBB	European	2017	-0.01159	0.002408	1.486e-06	331307	0	331307	Neale-B_UKBB_EUR_2017
SDF1α	rs67689854	A	C	Body fat percentage	Neale B	UKBB	European	2017	-0.0172	0.002784	6.533e-10	331117	0	331117	Neale-B_UKBB_EUR_2017
SDF1α	rs67689854	A	C	Height	Neale B	UKBB	European	2017	-0.01767	0.002581	7.636e-12	336474	0	336474	Neale-B_UKBB_EUR_2017
SDF1α	rs67689854	A	C	Hip circumference	Neale B	UKBB	European	2017	-0.01899	0.003597	1.292e-07	336601	0	336601	Neale-B_UKBB_EUR_2017
SDF1α	rs67689854	A	C	Leg fat mass left	Neale B	UKBB	European	2017	-0.01594	0.00287	2.806e-08	331275	0	331275	Neale-B_UKBB_EUR_2017
SDF1α	rs67689854	A	C	Leg fat mass right	Neale B	UKBB	European	2017	-0.01667	0.002903	9.345e-09	331293	0	331293	Neale-B_UKBB_EUR_2017
SDF1α	rs67689854	A	C	Leg fat percentage right	Neale B	UKBB	European	2017	-0.01064	0.0023	3.701e-06	331296	0	331296	Neale-B_UKBB_EUR_2017
SDF1α	rs67689854	A	C	Leg fat-free mass left	Neale B	UKBB	European	2017	-0.01204	0.002391	4.762e-07	331258	0	331258	Neale-B_UKBB_EUR_2017
SDF1α	rs67689854	A	C	Leg predicted mass left	Neale B	UKBB	European	2017	-0.0117	0.002375	8.466e-07	331253	0	331253	Neale-B_UKBB_EUR_2017
SDF1α	rs67689854	A	C	Malignant melanoma of skin	Neale B	UKBB	European	2017	0.0009788	0.0001983	7.964e-07	337199	1001	336198	Neale-B_UKBB_EUR_2017
SDF1α	rs67689854	A	C	Number of self-reported cancers	Neale B	UKBB	European	2017	0.00561	0.001134	7.477e-07	337154	0	337154	Neale-B_UKBB_EUR_2017
SDF1α	rs67689854	A	C	Other malignant neoplasms of skin	Neale B	UKBB	European	2017	0.00255	0.0004328	3.826e-09	337199	4826	332373	Neale-B_UKBB_EUR_2017
SDF1α	rs67689854	A	C	Relative age of first facial hair	Neale B	UKBB	European	2017	0.01061	0.002367	7.355e-06	151113	0	151113	Neale-B_UKBB_EUR_2017
SDF1α	rs67689854	A	C	Self-reported basal cell carcinoma	Neale B	UKBB	European	2017	0.001825	0.000351	1.984e-07	337159	3156	334003	Neale-B_UKBB_EUR_2017
SDF1α	rs67689854	A	C	Self-reported malignant melanoma	Neale B	UKBB	European	2017	0.002795	0.0003235	5.543e-18	337159	2677	334482	Neale-B_UKBB_EUR_2017
SDF1α	rs67689854	A	C	Trunk fat mass	Neale B	UKBB	European	2017	-0.02659	0.003656	3.564e-13	331093	0	331093	Neale-B_UKBB_EUR_2017
SDF1α	rs67689854	A	C	Trunk fat percentage	Neale B	UKBB	European	2017	-0.02314	0.003338	4.102e-12	331113	0	331113	Neale-B_UKBB_EUR_2017
SDF1α	rs67689854	A	C	Waist circumference	Neale B	UKBB	European	2017	-0.01694	0.003217	1.389e-07	336639	0	336639	Neale-B_UKBB_EUR_2017
SDF1α	rs67689854	A	C	Weight	Neale B	UKBB	European	2017	-0.01878	0.003173	3.292e-09	336227	0	336227	Neale-B_UKBB_EUR_2017
SDF1α	rs67689854	A	C	Whole body fat mass	Neale B	UKBB	European	2017	-0.02308	0.003543	7.327e-11	330762	0	330762	Neale-B_UKBB_EUR_2017
TNFα	rs10834997	A	G	Tumor necrosis factor alpha levels	Ahola-Olli A	27989323	European	2017	-0.1247	0.02549	1e-06	-	-	-	NHGRI-EBI_GWAS_Catalog
TNFα	rs111332265	A	G	Tumor necrosis factor alpha levels	Ahola-Olli A	27989323	European	2017	-0.3766	0.07591	7e-07	-	-	-	NHGRI-EBI_GWAS_Catalog
TNFα	rs115669577	A	G	Tumor necrosis factor alpha levels	Ahola-Olli A	27989323	European	2017	-0.9889	0.2004	8e-07	-	-	-	NHGRI-EBI_GWAS_Catalog
TNFα	rs79105320	A	G	Tumor necrosis factor alpha levels	Ahola-Olli A	27989323	European	2017	-0.5605	0.1215	4e-06	-	-	-	NHGRI-EBI_GWAS_Catalog
TNFα	rs8121916	A	C	Tumor necrosis factor alpha levels	Ahola-Olli A	27989323	European	2017	-0.1306	0.02796	3e-06	-	-	-	NHGRI-EBI_GWAS_Catalog
TNFα	rs8121916	A	C	Arm fat-free mass left	Neale B	UKBB	European	2017	0.008279	0.001789	3.688e-06	331159	0	331159	Neale-B_UKBB_EUR_2017
TNFα	rs8121916	A	C	Arm fat-free mass right	Neale B	UKBB	European	2017	0.008005	0.001753	4.962e-06	331221	0	331221	Neale-B_UKBB_EUR_2017
TNFα	rs8121916	A	C	Arm predicted mass right	Neale B	UKBB	European	2017	0.007725	0.001747	9.77e-06	331216	0	331216	Neale-B_UKBB_EUR_2017
TNFα	rs8121916	A	C	Basal metabolic rate	Neale B	UKBB	European	2017	0.008729	0.001866	2.879e-06	331307	0	331307	Neale-B_UKBB_EUR_2017
TNFα	rs8121916	A	C	Leg fat-free mass left	Neale B	UKBB	European	2017	0.00835	0.001853	6.572e-06	331258	0	331258	Neale-B_UKBB_EUR_2017
TNFα	rs8121916	A	C	Leg fat-free mass right	Neale B	UKBB	European	2017	0.008716	0.001852	2.522e-06	331285	0	331285	Neale-B_UKBB_EUR_2017
TNFα	rs8121916	A	C	Leg predicted mass left	Neale B	UKBB	European	2017	0.008302	0.00184	6.423e-06	331253	0	331253	Neale-B_UKBB_EUR_2017
TNFα	rs8121916	A	C	Leg predicted mass right	Neale B	UKBB	European	2017	0.008504	0.00184	3.803e-06	331285	0	331285	Neale-B_UKBB_EUR_2017
TNFα	rs8121916	A	C	Trunk fat mass	Neale B	UKBB	European	2017	0.01253	0.002833	9.661e-06	331093	0	331093	Neale-B_UKBB_EUR_2017
TNFα	rs8121916	A	C	Weight	Neale B	UKBB	European	2017	0.01185	0.002459	1.426e-06	336227	0	336227	Neale-B_UKBB_EUR_2017
TNFβ	rs75240021	C	G	Tumor necrosis factor beta levels	Ahola-Olli A	27989323	European	2017	-0.3705	0.07794	2e-06	-	-	-	NHGRI-EBI_GWAS_Catalog
TNFβ	rs753274	T	C	Tumor necrosis factor beta levels	Ahola-Olli A	27989323	European	2017	-0.1736	0.03717	3e-06	-	-	-	NHGRI-EBI_GWAS_Catalog
TNFβ	rs7629875	A	G	Tumor necrosis factor beta levels	Ahola-Olli A	27989323	European	2017	-0.3766	0.07699	1e-06	-	-	-	NHGRI-EBI_GWAS_Catalog
TRAIL	rs10075741	C	G	TRAIL levels	Ahola-Olli A	27989323	European	2017	-0.0881	0.01886	3e-06	-	-	-	NHGRI-EBI_GWAS_Catalog
TRAIL	rs11618126	A	G	TRAIL levels	Ahola-Olli A	27989323	European	2017	-0.8908	0.1821	1e-06	-	-	-	NHGRI-EBI_GWAS_Catalog
TRAIL	rs11618126	A	G	Injury of muscle and tendon at forearm level	Neale B	UKBB	European	2017	-0.0007628	0.0001713	8.434e-06	337199	102	337097	Neale-B_UKBB_EUR_2017
TRAIL	rs11618126	A	G	Treatment with migril tablet	Neale B	UKBB	European	2017	-0.0007012	0.0001554	6.445e-06	337159	84	337075	Neale-B_UKBB_EUR_2017
TRAIL	rs11657269	A	G	TRAIL levels	Ahola-Olli A	27989323	European	2017	-0.1188	0.02603	5e-06	-	-	-	NHGRI-EBI_GWAS_Catalog
TRAIL	rs11699445	G	T	TRAIL levels	Ahola-Olli A	27989323	European	2017	0.0746	0.01597	3e-06	-	-	-	NHGRI-EBI_GWAS_Catalog
TRAIL	rs13185784	A	G	TRAIL levels	Ahola-Olli A	27989323	European	2017	-0.0846	0.01835	4e-06	-	-	-	NHGRI-EBI_GWAS_Catalog
TRAIL	rs13278062	G	T	Age-related macular degeneration	Fritsche LG	26691988	European	2015	NA	NA	4.5e-11	33976	16144	17832	Fritsche-L_AMD_EUR_2016
TRAIL	rs13278062	G	T	Age-related macular degeneration	Fritsche L	23455636	Mixed	2013	NA	NA	7.222e-10	56896	7099	49797	Fritsche-L_AMD_Mixed_2013
TRAIL	rs13278062	G	T	Neovascularization	Fritsche L	23455636	Mixed	2013	NA	NA	3.381e-12	52655	4170	48485	Fritsche-L_Neovascularization_Mixed_2013
TRAIL	rs13278062	G	T	Advanced age related macular degeneration	Fritsche L	23455636	Mixed	2013	NA	NA	3e-15	59494	-	-	GRASP
TRAIL	rs13278062	G	T	Advanced age related macular degeneration choroidal neovascularization vs no AMD	Fritsche L	23455636	Mixed	2013	NA	NA	3.381e-12	59494	-	-	GRASP
TRAIL	rs13278062	G	T	Exudative age related macular degeneration	Arakawa S	21909106	East Asian	2011	NA	NA	1.03e-12	4150	-	-	GRASP
TRAIL	rs13278062	G	T	Advanced age related macular degeneration	Fritsche LG	26691988	Mixed	2015	NA	NA	5e-11	-	-	-	NHGRI-EBI_GWAS_Catalog
TRAIL	rs13278062	G	T	Age related macular degeneration	Arakawa S	21909106	East Asian	2011	-0.3148	0.04415	1e-12	-	-	-	NHGRI-EBI_GWAS_Catalog
TRAIL	rs13278062	G	T	Age related macular degeneration	Fritsche L	23455636	Mixed	2013	-0.1398	0.01771	3e-15	-	-	-	NHGRI-EBI_GWAS_Catalog
TRAIL	rs13278062	G	T	TRAIL levels	Ahola-Olli A	27989323	European	2017	0.0801	0.0158	4e-07	-	-	-	NHGRI-EBI_GWAS_Catalog
TRAIL	rs13278062	G	T	Macular degeneration	Arakawa S	21909106	East Asian	2011	NA	NA	1e-12	-	-	-	dbGaP
TRAIL	rs138987090	A	G	TRAIL levels	Ahola-Olli A	27989323	European	2017	-0.7497	0.07587	5e-23	-	-	-	NHGRI-EBI_GWAS_Catalog
TRAIL	rs138987090	A	G	Treatment with bromelains	Neale B	UKBB	European	2017	-0.001197	0.0002327	2.698e-07	337159	81	337078	Neale-B_UKBB_EUR_2017
TRAIL	rs146783010	A	G	TRAIL levels	Ahola-Olli A	27989323	European	2017	-0.6016	0.1318	5e-06	-	-	-	NHGRI-EBI_GWAS_Catalog
TRAIL	rs148051545	C	T	TRAIL levels	Ahola-Olli A	27989323	European	2017	0.3921	0.08503	4e-06	-	-	-	NHGRI-EBI_GWAS_Catalog
TRAIL	rs193112415	C	T	TRAIL levels	Ahola-Olli A	27989323	European	2017	1.042	0.0625	2e-62	-	-	-	NHGRI-EBI_GWAS_Catalog
TRAIL	rs193112415	C	T	Treatment with senokot 7.5mg tablet	Neale B	UKBB	European	2017	0.001028	0.0001895	5.731e-08	337159	152	337007	Neale-B_UKBB_EUR_2017
TRAIL	rs28431810	C	G	TRAIL levels	Ahola-Olli A	27989323	European	2017	-0.1195	0.02558	3e-06	-	-	-	NHGRI-EBI_GWAS_Catalog
TRAIL	rs28431810	C	G	Treatment with monomax xl 60mg m or r tablet	Neale B	UKBB	European	2017	-0.001232	0.0002308	9.462e-08	337159	95	337064	Neale-B_UKBB_EUR_2017
TRAIL	rs57396456	C	T	TRAIL levels	Ahola-Olli A	27989323	European	2017	0.5626	0.05155	1e-27	-	-	-	NHGRI-EBI_GWAS_Catalog
TRAIL	rs62093514	C	T	TRAIL levels	Ahola-Olli A	27989323	European	2017	1.062	0.0554	7e-82	-	-	-	NHGRI-EBI_GWAS_Catalog
TRAIL	rs74778900	C	T	TRAIL levels	Ahola-Olli A	27989323	European	2017	0.5906	0.05358	3e-28	-	-	-	NHGRI-EBI_GWAS_Catalog
TRAIL	rs75928541	A	G	TRAIL levels	Ahola-Olli A	27989323	European	2017	-0.275	0.05964	4e-06	-	-	-	NHGRI-EBI_GWAS_Catalog
TRAIL	rs75928541	A	G	Cause of death: malignant neoplasm of thyroid gland	Neale B	UKBB	European	2017	0.006318	0.00134	2.471e-06	7637	4	7633	Neale-B_UKBB_EUR_2017
TRAIL	rs75928541	A	G	Treatment with st johns wort or hypericum	Neale B	UKBB	European	2017	0.001642	0.0003672	7.709e-06	337159	599	336560	Neale-B_UKBB_EUR_2017
TRAIL	rs79287178	A	G	Granulocyte percentage of myeloid white cells	Astle W	27863252	European	2016	0.04931	0.01056	3.035e-06	173480	0	173480	Astle-W_Blood-Cell-Traits_EUR_2016
TRAIL	rs79287178	A	G	Monocyte percentage of white cells	Astle W	27863252	European	2016	-0.05306	0.01053	4.634e-07	173480	0	173480	Astle-W_Blood-Cell-Traits_EUR_2016
TRAIL	rs79287178	A	G	Platelet count	Astle W	27863252	European	2016	0.06418	0.01076	2.442e-09	173480	0	173480	Astle-W_Blood-Cell-Traits_EUR_2016
TRAIL	rs79287178	A	G	Plateletcrit	Astle W	27863252	European	2016	0.06704	0.0108	5.492e-10	173480	0	173480	Astle-W_Blood-Cell-Traits_EUR_2016
TRAIL	rs79287178	A	G	Platelet count	Astle W	27863252	European	2016	0.06418	0.0107	2e-09	-	-	-	NHGRI-EBI_GWAS_Catalog
TRAIL	rs79287178	A	G	Plateletcrit	Astle W	27863252	European	2016	0.06704	0.01078	5e-10	-	-	-	NHGRI-EBI_GWAS_Catalog
TRAIL	rs79287178	A	G	TRAIL levels	Ahola-Olli A	27989323	European	2017	0.4317	0.04201	9e-25	-	-	-	NHGRI-EBI_GWAS_Catalog
TRAIL	rs79287178	A	G	Cause of death: oropharynx, unspecified	Neale B	UKBB	European	2017	0.008031	0.001769	5.727e-06	7637	10	7627	Neale-B_UKBB_EUR_2017
TRAIL	rs79287178	A	G	Treatment with rosuvastatin	Neale B	UKBB	European	2017	0.002902	0.0005783	5.216e-07	337159	2089	335070	Neale-B_UKBB_EUR_2017
VEGF	rs10153304	A	G	Eosinophil count	Astle W	27863252	European	2016	-0.03096	0.005689	5.29e-08	173480	0	173480	Astle-W_Blood-Cell-Traits_EUR_2016
VEGF	rs10153304	A	G	Granulocyte percentage of myeloid white cells	Astle W	27863252	European	2016	-0.02524	0.005695	9.338e-06	173480	0	173480	Astle-W_Blood-Cell-Traits_EUR_2016
VEGF	rs10153304	A	G	Hemoglobin concentration	Astle W	27863252	European	2016	-0.0272	0.005657	1.527e-06	173480	0	173480	Astle-W_Blood-Cell-Traits_EUR_2016
VEGF	rs10153304	A	G	Monocyte percentage of white cells	Astle W	27863252	European	2016	0.02599	0.005681	4.77e-06	173480	0	173480	Astle-W_Blood-Cell-Traits_EUR_2016
VEGF	rs10153304	A	G	Red blood cell count	Astle W	27863252	European	2016	-0.02736	0.005674	1.424e-06	173480	0	173480	Astle-W_Blood-Cell-Traits_EUR_2016
VEGF	rs10153304	A	G	Sum eosinophil basophil counts	Astle W	27863252	European	2016	-0.03069	0.005693	7e-08	173480	0	173480	Astle-W_Blood-Cell-Traits_EUR_2016
VEGF	rs10153304	A	G	Vascular endothelial growth factor levels	Ahola-Olli A	27989323	European	2017	-0.1547	0.03254	2e-06	-	-	-	NHGRI-EBI_GWAS_Catalog
VEGF	rs10934631	C	T	Vascular endothelial growth factor levels	Ahola-Olli A	27989323	European	2017	0.1151	0.02421	2e-06	-	-	-	NHGRI-EBI_GWAS_Catalog
VEGF	rs143479231	A	G	Vascular endothelial growth factor levels	Ahola-Olli A	27989323	European	2017	-0.2598	0.04997	2e-07	-	-	-	NHGRI-EBI_GWAS_Catalog
VEGF	rs4082730	G	A	Vascular endothelial growth factor levels	Ahola-Olli A	27989323	European	2017	0.2522	0.05399	3e-06	-	-	-	NHGRI-EBI_GWAS_Catalog
VEGF	rs4082730	G	A	Self-reported stroke	Neale B	UKBB	European	2017	-0.003638	0.0007628	1.854e-06	337159	4496	332663	Neale-B_UKBB_EUR_2017
VEGF	rs6921438	A	G	Serum vascular endothelial growth factor VEGF	Debette S	21757650	European	2011	NA	NA	0	3527	-	-	GRASP
VEGF	rs6921438	A	G	Vascular endothelial growth factor levels	Choi SH	26910538	Mixed	2016	0.64	NA	0	-	-	-	NHGRI-EBI_GWAS_Catalog
VEGF	rs6921438	A	G	Vascular endothelial growth factor levels	Ahola-Olli A	27989323	European	2017	-0.49	0.01756	2e-171	-	-	-	NHGRI-EBI_GWAS_Catalog
VEGF	rs7030781	A	T	Vascular endothelial growth factor levels	Ahola-Olli A	27989323	European	2017	-0.1368	0.01734	3e-15	-	-	-	NHGRI-EBI_GWAS_Catalog
VEGF	rs73418461	A	G	Vascular endothelial growth factor levels	Ahola-Olli A	27989323	European	2017	-0.2492	0.05243	2e-06	-	-	-	NHGRI-EBI_GWAS_Catalog
VEGF	rs8045833	A	G	Eosinophil count	Astle W	27863252	European	2016	0.02277	0.004037	1.691e-08	173480	0	173480	Astle-W_Blood-Cell-Traits_EUR_2016
VEGF	rs8045833	A	G	Eosinophil percentage of granulocytes	Astle W	27863252	European	2016	0.01821	0.00405	6.92e-06	173480	0	173480	Astle-W_Blood-Cell-Traits_EUR_2016
VEGF	rs8045833	A	G	Eosinophil percentage of white cells	Astle W	27863252	European	2016	0.02104	0.004032	1.815e-07	173480	0	173480	Astle-W_Blood-Cell-Traits_EUR_2016
VEGF	rs8045833	A	G	Mean corpuscular hemoglobin concentration	Astle W	27863252	European	2016	-0.01796	0.003919	4.564e-06	173480	0	173480	Astle-W_Blood-Cell-Traits_EUR_2016
VEGF	rs8045833	A	G	Platelet count	Astle W	27863252	European	2016	0.02694	0.004127	6.688e-11	173480	0	173480	Astle-W_Blood-Cell-Traits_EUR_2016
VEGF	rs8045833	A	G	Plateletcrit	Astle W	27863252	European	2016	0.02665	0.00414	1.218e-10	173480	0	173480	Astle-W_Blood-Cell-Traits_EUR_2016
VEGF	rs8045833	A	G	Reticulocyte count	Astle W	27863252	European	2016	0.01825	0.004066	7.189e-06	173480	0	173480	Astle-W_Blood-Cell-Traits_EUR_2016
VEGF	rs8045833	A	G	Sum eosinophil basophil counts	Astle W	27863252	European	2016	0.02226	0.004041	3.648e-08	173480	0	173480	Astle-W_Blood-Cell-Traits_EUR_2016
VEGF	rs8045833	A	G	Vascular endothelial growth factor levels	Ahola-Olli A	27989323	European	2017	-0.108	0.02108	3e-07	-	-	-	NHGRI-EBI_GWAS_Catalog
βNGF	rs28637706	G	T	beta nerve growth factor levels	Ahola-Olli A	27989323	European	2017	0.1589	0.02601	1e-09	-	-	-	NHGRI-EBI_GWAS_Catalog
βNGF	rs67476890	C	T	High light scatter percentage of red cells	Astle W	27863252	European	2016	-0.03042	0.005493	3.05e-08	173480	0	173480	Astle-W_Blood-Cell-Traits_EUR_2016
βNGF	rs67476890	C	T	High light scatter reticulocyte count	Astle W	27863252	European	2016	-0.02879	0.005493	1.596e-07	173480	0	173480	Astle-W_Blood-Cell-Traits_EUR_2016
βNGF	rs67476890	C	T	Immature fraction of reticulocytes	Astle W	27863252	European	2016	-0.03025	0.005437	2.651e-08	173480	0	173480	Astle-W_Blood-Cell-Traits_EUR_2016
βNGF	rs67476890	C	T	beta nerve growth factor levels	Ahola-Olli A	27989323	European	2017	0.1769	0.03787	3e-06	-	-	-	NHGRI-EBI_GWAS_Catalog
βNGF	rs71641308	C	T	Mean corpuscular volume	Astle W	27863252	European	2016	-0.03023	0.006831	9.612e-06	173480	0	173480	Astle-W_Blood-Cell-Traits_EUR_2016
βNGF	rs71641308	C	T	Lung adenocarcinoma	McKay JD	28604730	European	2017	-0.1746	0.03674	2e-06	-	-	-	NHGRI-EBI_GWAS_Catalog
βNGF	rs71641308	C	T	Lung cancer	McKay JD	28604730	European	2017	-0.1302	0.02624	7e-07	-	-	-	NHGRI-EBI_GWAS_Catalog
βNGF	rs71641308	C	T	beta nerve growth factor levels	Ahola-Olli A	27989323	European	2017	0.2043	0.04298	2e-06	-	-	-	NHGRI-EBI_GWAS_Catalog
βNGF	rs71641308	C	T	Arm fat mass left	Neale B	UKBB	European	2017	-0.03914	0.004494	3.027e-18	331164	0	331164	Neale-B_UKBB_EUR_2017
βNGF	rs71641308	C	T	Arm fat mass right	Neale B	UKBB	European	2017	-0.039	0.004493	3.927e-18	331226	0	331226	Neale-B_UKBB_EUR_2017
βNGF	rs71641308	C	T	Arm fat percentage left	Neale B	UKBB	European	2017	-0.02106	0.003471	1.303e-09	331198	0	331198	Neale-B_UKBB_EUR_2017
βNGF	rs71641308	C	T	Arm fat percentage right	Neale B	UKBB	European	2017	-0.02172	0.003487	4.746e-10	331249	0	331249	Neale-B_UKBB_EUR_2017
βNGF	rs71641308	C	T	Arm fat-free mass left	Neale B	UKBB	European	2017	-0.03072	0.002915	5.732e-26	331159	0	331159	Neale-B_UKBB_EUR_2017
βNGF	rs71641308	C	T	Arm fat-free mass right	Neale B	UKBB	European	2017	-0.02921	0.002857	1.546e-24	331221	0	331221	Neale-B_UKBB_EUR_2017
βNGF	rs71641308	C	T	Arm predicted mass left	Neale B	UKBB	European	2017	-0.03094	0.002904	1.683e-26	331146	0	331146	Neale-B_UKBB_EUR_2017
βNGF	rs71641308	C	T	Arm predicted mass right	Neale B	UKBB	European	2017	-0.0294	0.002847	5.444e-25	331216	0	331216	Neale-B_UKBB_EUR_2017
βNGF	rs71641308	C	T	Basal metabolic rate	Neale B	UKBB	European	2017	-0.0363	0.00304	7.238e-33	331307	0	331307	Neale-B_UKBB_EUR_2017
βNGF	rs71641308	C	T	Body fat percentage	Neale B	UKBB	European	2017	-0.01911	0.003516	5.424e-08	331117	0	331117	Neale-B_UKBB_EUR_2017
βNGF	rs71641308	C	T	Body mass index	Neale B	UKBB	European	2017	-0.03328	0.004534	2.135e-13	336107	0	336107	Neale-B_UKBB_EUR_2017
βNGF	rs71641308	C	T	Comparative height size at age 10	Neale B	UKBB	European	2017	-0.02366	0.003129	3.982e-14	332021	0	332021	Neale-B_UKBB_EUR_2017
βNGF	rs71641308	C	T	Creatinine in urine	Neale B	UKBB	European	2017	-0.0251	0.004345	7.614e-09	327525	0	327525	Neale-B_UKBB_EUR_2017
βNGF	rs71641308	C	T	Financial situation satisfaction	Neale B	UKBB	European	2017	-0.03444	0.007565	5.317e-06	110814	0	110814	Neale-B_UKBB_EUR_2017
βNGF	rs71641308	C	T	Height	Neale B	UKBB	European	2017	-0.0308	0.003257	3.192e-21	336474	0	336474	Neale-B_UKBB_EUR_2017
βNGF	rs71641308	C	T	Hip circumference	Neale B	UKBB	European	2017	-0.04021	0.004539	8.062e-19	336601	0	336601	Neale-B_UKBB_EUR_2017
βNGF	rs71641308	C	T	Impedance of arm left	Neale B	UKBB	European	2017	0.01616	0.003238	6.043e-07	331292	0	331292	Neale-B_UKBB_EUR_2017
βNGF	rs71641308	C	T	Impedance of arm right	Neale B	UKBB	European	2017	0.01439	0.003225	8.079e-06	331279	0	331279	Neale-B_UKBB_EUR_2017
βNGF	rs71641308	C	T	Impedance of leg left	Neale B	UKBB	European	2017	0.03018	0.004181	5.295e-13	331296	0	331296	Neale-B_UKBB_EUR_2017
βNGF	rs71641308	C	T	Impedance of leg right	Neale B	UKBB	European	2017	0.03046	0.004149	2.11e-13	331301	0	331301	Neale-B_UKBB_EUR_2017
βNGF	rs71641308	C	T	Impedance of whole body	Neale B	UKBB	European	2017	0.02284	0.003496	6.43e-11	331284	0	331284	Neale-B_UKBB_EUR_2017
βNGF	rs71641308	C	T	Leg fat mass left	Neale B	UKBB	European	2017	-0.0294	0.003624	5.006e-16	331275	0	331275	Neale-B_UKBB_EUR_2017
βNGF	rs71641308	C	T	Leg fat mass right	Neale B	UKBB	European	2017	-0.02929	0.003666	1.364e-15	331293	0	331293	Neale-B_UKBB_EUR_2017
βNGF	rs71641308	C	T	Leg fat percentage left	Neale B	UKBB	European	2017	-0.01405	0.002867	9.592e-07	331278	0	331278	Neale-B_UKBB_EUR_2017
βNGF	rs71641308	C	T	Leg fat percentage right	Neale B	UKBB	European	2017	-0.01313	0.002904	6.159e-06	331296	0	331296	Neale-B_UKBB_EUR_2017
βNGF	rs71641308	C	T	Leg fat-free mass left	Neale B	UKBB	European	2017	-0.03593	0.003019	1.203e-32	331258	0	331258	Neale-B_UKBB_EUR_2017
βNGF	rs71641308	C	T	Leg fat-free mass right	Neale B	UKBB	European	2017	-0.03553	0.003018	5.51e-32	331285	0	331285	Neale-B_UKBB_EUR_2017
βNGF	rs71641308	C	T	Leg predicted mass left	Neale B	UKBB	European	2017	-0.03539	0.002999	3.903e-32	331253	0	331253	Neale-B_UKBB_EUR_2017
βNGF	rs71641308	C	T	Leg predicted mass right	Neale B	UKBB	European	2017	-0.03533	0.002998	4.892e-32	331285	0	331285	Neale-B_UKBB_EUR_2017
βNGF	rs71641308	C	T	Sitting height	Neale B	UKBB	European	2017	-0.02776	0.003543	4.764e-15	336172	0	336172	Neale-B_UKBB_EUR_2017
βNGF	rs71641308	C	T	Trunk fat mass	Neale B	UKBB	European	2017	-0.03916	0.004617	2.2e-17	331093	0	331093	Neale-B_UKBB_EUR_2017
βNGF	rs71641308	C	T	Trunk fat percentage	Neale B	UKBB	European	2017	-0.02388	0.004215	1.471e-08	331113	0	331113	Neale-B_UKBB_EUR_2017
βNGF	rs71641308	C	T	Trunk fat-free mass	Neale B	UKBB	European	2017	-0.03198	0.002888	1.724e-28	331030	0	331030	Neale-B_UKBB_EUR_2017
βNGF	rs71641308	C	T	Trunk predicted mass	Neale B	UKBB	European	2017	-0.03181	0.002879	2.201e-28	330995	0	330995	Neale-B_UKBB_EUR_2017
βNGF	rs71641308	C	T	Waist circumference	Neale B	UKBB	European	2017	-0.02885	0.00406	1.198e-12	336639	0	336639	Neale-B_UKBB_EUR_2017
βNGF	rs71641308	C	T	Weight	Neale B	UKBB	European	2017	-0.04531	0.004004	1.134e-29	336227	0	336227	Neale-B_UKBB_EUR_2017
βNGF	rs71641308	C	T	Whole body fat mass	Neale B	UKBB	European	2017	-0.03801	0.004474	1.971e-17	330762	0	330762	Neale-B_UKBB_EUR_2017
βNGF	rs71641308	C	T	Whole body fat-free mass	Neale B	UKBB	European	2017	-0.03397	0.002899	1.079e-31	331291	0	331291	Neale-B_UKBB_EUR_2017
βNGF	rs71641308	C	T	Whole body water mass	Neale B	UKBB	European	2017	-0.03373	0.002904	3.424e-31	331315	0	331315	Neale-B_UKBB_EUR_2017
βNGF	rs72780728	A	G	beta nerve growth factor levels	Ahola-Olli A	27989323	European	2017	-0.1883	0.04031	3e-06	-	-	-	NHGRI-EBI_GWAS_Catalog
βNGF	rs73472576	C	T	beta nerve growth factor levels	Ahola-Olli A	27989323	European	2017	0.1181	0.02528	3e-06	-	-	-	NHGRI-EBI_GWAS_Catalog
βNGF	rs74966328	A	G	beta nerve growth factor levels	Ahola-Olli A	27989323	European	2017	-0.293	0.06164	2e-06	-	-	-	NHGRI-EBI_GWAS_Catalog
βNGF	rs7970581	G	T	Platelet count	Astle W	27863252	European	2016	-0.0195	0.004343	7.117e-06	173480	0	173480	Astle-W_Blood-Cell-Traits_EUR_2016
βNGF	rs7970581	G	T	Plateletcrit	Astle W	27863252	European	2016	-0.02058	0.004357	2.328e-06	173480	0	173480	Astle-W_Blood-Cell-Traits_EUR_2016
βNGF	rs7970581	G	T	beta nerve growth factor levels	Ahola-Olli A	27989323	European	2017	0.138	0.02809	9e-07	-	-	-	NHGRI-EBI_GWAS_Catalog
βNGF	rs9436119	A	G	Monocyte count	Astle W	27863252	European	2016	0.01675	0.003645	4.341e-06	173480	0	173480	Astle-W_Blood-Cell-Traits_EUR_2016
βNGF	rs9436119	A	G	Platelet count	Astle W	27863252	European	2016	0.02154	0.00372	7.024e-09	173480	0	173480	Astle-W_Blood-Cell-Traits_EUR_2016
βNGF	rs9436119	A	G	Plateletcrit	Astle W	27863252	European	2016	0.02283	0.003732	9.495e-10	173480	0	173480	Astle-W_Blood-Cell-Traits_EUR_2016
βNGF	rs9436119	A	G	Atopic dermatitis	EAGLE	26482879	Mixed	2015	-0.1012	0.01968	2.76e-07	103066	18900	84166	EAGLE_Eczema_Mixed_2015
βNGF	rs9436119	A	G	Friendships satisfaction	Neale B	UKBB	European	2017	0.01522	0.003198	1.928e-06	110118	0	110118	Neale-B_UKBB_EUR_2017
βNGF	rs9436119	A	G	Impedance of leg right	Neale B	UKBB	European	2017	-0.01135	0.002244	4.247e-07	331301	0	331301	Neale-B_UKBB_EUR_2017
βNGF	rs9436119	A	G	Medication for pain relief, constipation, heartburn: none of the above	Neale B	UKBB	European	2017	0.005936	0.001242	1.755e-06	333581	184936	148645	Neale-B_UKBB_EUR_2017
βNGF	rs9436119	A	G	Morning or evening person	Neale B	UKBB	European	2017	-0.01783	0.00244	2.741e-13	301143	0	301143	Neale-B_UKBB_EUR_2017
βNGF	rs9436119	A	G	Pain type experienced in last month: headache	Neale B	UKBB	European	2017	-0.004423	0.0009899	7.895e-06	336650	66967	269683	Neale-B_UKBB_EUR_2017
βNGF	rs9436119	A	G	Pain type experienced in last month: hip pain	Neale B	UKBB	European	2017	-0.003846	0.0007843	9.386e-07	336650	37714	298936	Neale-B_UKBB_EUR_2017

## Sheet: Table S3
Table S3: The detail of the 17 duplicated SNPs.
SNP	Cytokine	Effect allele	Other allele	Beta	SE	P-val
rs9941733	PDGFbb	G	A	-0.1161	0.0228	3.31e-07
	IL-4	G	A	-0.114	0.0229	6.881e-07
	VEGF	G	A	0.1282	0.017	5.186e-14
	IL-12p70	G	A	0.1019	0.0157	8.61e-11
rs9317045	MCP1	C	A	-0.1134	0.0236	1.52e-06
	Eotaxin	C	A	-0.1182	0.0237	5.82e-07
rs78296352	TNFβ	T	G	-1.2215	0.1366	4.76e-21
	MCSF	T	G	-0.527	0.1112	1.05e-06
	IL-17	T	G	-0.3027	0.0646	4.27e-06
	IFN-γ	T	G	-0.343	0.0652	1.38e-07
rs747324	TRAIL	C	T	0.0855	0.0178	1.61e-06
	bFGF	G	A	-0.0751	0.0164	4.53e-06
rs74148555	IFN-γ	T	C	0.3732	0.0774	2.64e-06
	GCSF	T	C	0.3715	0.0755	1.55e-06
rs72831623	IL-12p70	A	G	-0.1913	0.037	2.42e-07
	IL-6	A	G	-0.1973	0.0372	1.08e-07
rs7232268	MIP1α	G	A	-0.2821	0.0599	2.55e-06
	IL-9	G	A	-0.2759	0.0587	2.53e-06
rs61335305	IL1ra	A	C	-0.4453	0.0908	1e-06
	IL-1β	A	C	-0.2966	0.0724	1.9e-06
	IL-2	A	C	-0.4514	0.0918	7.32e-07
rs4349809	IL-12p70	G	T	-0.3777	0.0159	2.56e-124
	IL-10	G	T	-0.2853	0.0165	5.77e-67
rs282258	IL-12p70	C	T	-0.073	0.0156	3.21e-06
	IL-10	C	T	-0.0992	0.0162	1e-09
rs2375980	IL-12p70	G	C	-0.0937	0.0159	4.55e-09
	IL-10	G	C	-0.0824	0.0165	7.07e-07
rs2228467	MCP1	C	T	0.2637	0.0291	9.19e-20
	Eotaxin	C	T	0.4163	0.0292	2.27e-46
rs147747784	IL-13	C	G	-0.3671	0.0768	1.49e-06
	IL1ra	C	G	-0.3651	0.0757	1.46e-06
	IL-7	C	G	-0.4134	0.0778	9.12e-08
rs13412535	SCF	A	G	0.1067	0.0213	6.04e-07
	PDGFbb	A	G	-0.3352	0.0214	2.46e-55
	IL-6	A	G	0.1164	0.0215	7.34e-08
	IL-2	A	G	-0.1764	0.0332	1.18e-07
	bFGF	A	G	0.1112	0.0225	7.35e-07
rs13209117	VEGF	G	A	-0.1302	0.0201	5.282e-11
	IL-12p70	A	G	-0.1002	0.0186	5.57e-08
rs12075	MCP1	A	G	-0.2185	0.0155	1.44e-44
	IL-8	A	G	-0.12	0.0236	3.88e-07
	GROα	A	G	-0.3751	0.0237	1.24e-55
	Eotaxin	A	G	-0.1671	0.0156	1.33e-26
rs10761731	VEGF	T	A	0.1187	0.0174	1.006e-11
	IL-12p70	T	A	0.1001	0.0162	6.23e-10
	IFN-γ	T	A	0.0826	0.0167	8.09e-07

## Sheet: Table S4
Table S4 Association of the SNPs used as instruments with confounders in PhenoScanner (P<5x10-8, accessed on 2023/12/12)
SNP	A1	A2	Trait	Study	PMID	Ancestry	Year	Beta	SE	P	N	N case	N control	Dataset
rs2126180	G	A	Time spent watching television	Neale B	UKBB	European	2017	0.01069	0.001876	1.237e-08	319740	0	319740	Neale-B_UKBB_EUR_2017
rs10737496	C	T	Frequency of tiredness or lethargy in last 2 weeks	Neale B	UKBB	European	2017	0.009614	0.002038	2.401e-06	327528	0	327528	Neale-B_UKBB_EUR_2017
rs10737496	C	T	Qualifications: A levels or as levels or equivalent	Neale B	UKBB	European	2017	0.00534	0.001094	1.064e-06	334070	91710	242360	Neale-B_UKBB_EUR_2017
rs10737496	C	T	Sensitivity or hurt feelings	Neale B	UKBB	European	2017	0.005457	0.001207	6.202e-06	327832	182340	145492	Neale-B_UKBB_EUR_2017
rs13417268	C	G	Forced expiratory volume in 1-second	Neale B	UKBB	European	2017	-0.0159	0.00243	6.031e-11	307638	0	307638	Neale-B_UKBB_EUR_2017
rs13417268	C	G	Forced expiratory volume in 1-second, best measure	Neale B	UKBB	European	2017	-0.01614	0.00267	1.494e-09	255492	0	255492	Neale-B_UKBB_EUR_2017
rs13417268	C	G	Forced expiratory volume in 1-second, predicted percentage	Neale B	UKBB	European	2017	-0.02323	0.004963	2.855e-06	110423	0	110423	Neale-B_UKBB_EUR_2017
rs13417268	C	G	Peak expiratory flow	Neale B	UKBB	European	2017	-0.01404	0.002525	2.683e-08	307638	0	307638	Neale-B_UKBB_EUR_2017
rs2011302	T	A	Years of educational attainment in males	SSGAC	27225129	European	2016	-0.018	0.004	6.19e-06	147474	0	147474	SSGAC_EduYears-M_EUR_2016
rs2011302	T	A	Years of educational attainment	SSGAC	27225129	European	2016	-0.012	0.003	8.43e-06	328917	0	328917	SSGAC_EduYears_EUR_2016
rs2719164	A	G	Schizophrenia	PGC	25056061	Mixed	2014	0.0562	0.0107	1.513e-07	82315	35476	46839	PGC_Schizophrenia_Mixed_2014
rs9834970	C	T	Autism spectrum disorder attention deficit hyperactivity disorder bipolar disorder major depressive disorder and schizophrenia	PGC	23453885	European	2013	NA	NA	2.2e-06	61220	-	-	GRASP
rs9834970	C	T	Bipolar disorder	WTCCC	17554300	European	2007	NA	NA	1.21e-06	4806	-	-	GRASP
rs9834970	C	T	Bipolar disorder	Chen DT	22182935	Mixed	2011	NA	NA	2.41e-11	14755	-	-	GRASP
rs9834970	C	T	Bipolar disorder	PGC	22472876	European	2013	NA	NA	5.46e-06	18759	-	-	GRASP
rs9834970	C	T	Bipolar disorder	Green	23070075	European	2012	NA	NA	3.04e-06	7486	-	-	GRASP
rs9834970	C	T	Major depressive disorder and bipolar disorder combined analysis	PGC	22472876	European	2013	NA	NA	5.41e-06	18759	-	-	GRASP
rs9834970	C	T	Mood incongruent psychosis	Goes FS	23092984	Mixed	2012	NA	NA	9.71e-08	10344	-	-	GRASP
rs9834970	C	T	Bipolar disorder	Hou L	27329760	European	2016	-0.1203	0.0207	4.834e-10	40255	9784	30471	Hou-L_BD_EUR_2016
rs9834970	C	T	Autism spectrum disorder attention deficit hyperactivity disorder bipolar disorder major depressive disorder and schizophrenia combined	PGC	23453885	European	2013	NA	NA	2e-06	-	-	-	NHGRI-EBI_GWAS_Catalog
rs9834970	C	T	Bipolar disorder	Chen DT	22182935	Mixed	2011	NA	NA	1e-12	-	-	-	NHGRI-EBI_GWAS_Catalog
rs9834970	C	T	Bipolar disorder	Hou L	27329760	European	2016	-0.131	0.02107	5e-10	-	-	-	NHGRI-EBI_GWAS_Catalog
rs9834970	C	T	Bipolar disorder	Charney AW	28072414	European	2017	NA	NA	2e-10	-	-	-	NHGRI-EBI_GWAS_Catalog
rs9834970	C	T	Bipolar disorder	Ikeda M	28115744	Mixed	2017	0.1093	0.01823	2e-09	-	-	-	NHGRI-EBI_GWAS_Catalog
rs9834970	C	T	Bipolar disorder with mood incongruent psychosis	Goes FS	23092984	Mixed	2012	NA	NA	1e-07	-	-	-	NHGRI-EBI_GWAS_Catalog
rs9834970	C	T	Schizophrenia or bipolar disorder	Ruderfer DM	24280982	European	2013	NA	NA	1e-10	-	-	-	NHGRI-EBI_GWAS_Catalog
rs9834970	C	T	Schizophrenia or bipolar disorder	Ruderfer DM	24280982	European	2013	NA	NA	4e-07	-	-	-	NHGRI-EBI_GWAS_Catalog
rs9834970	C	T	Subjective response to lithium treatment	Song J	26503763	European	2015	0.1989	0.04029	8e-07	-	-	-	NHGRI-EBI_GWAS_Catalog
rs9834970	C	T	Duration of moderate activity	Neale B	UKBB	European	2017	-0.01164	0.002367	8.769e-07	251031	0	251031	Neale-B_UKBB_EUR_2017
rs9834970	C	T	Qualifications: college or university degree	Neale B	UKBB	European	2017	0.005769	0.001137	3.933e-07	334070	106305	227765	Neale-B_UKBB_EUR_2017
rs9834970	C	T	Time spent watching television	Neale B	UKBB	European	2017	-0.009124	0.001867	1.03e-06	319740	0	319740	Neale-B_UKBB_EUR_2017
rs9834970	C	T	Bipolar disorder	PGC	21926972	European	2011	0.106	0.0235	6.186e-06	16731	7481	9250	PGC_BIP_EUR_2011
rs9834970	C	T	Schizophrenia	PGC	25056061	Mixed	2014	0.063	0.0105	2.411e-09	82315	35476	46839	PGC_Schizophrenia_Mixed_2014
rs9834970	C	T	Bipolar disorder	Chen DT	22182935	Mixed	2011	NA	NA	1e-12	-	-	-	dbGaP
rs115694474	A	T	Arm fat mass left	Neale B	UKBB	European	2017	0.01458	0.003026	1.441e-06	331164	0	331164	Neale-B_UKBB_EUR_2017
rs115694474	A	T	Arm fat mass right	Neale B	UKBB	European	2017	0.01448	0.003026	1.692e-06	331226	0	331226	Neale-B_UKBB_EUR_2017
rs115694474	A	T	Arm fat percentage left	Neale B	UKBB	European	2017	0.01059	0.002337	5.874e-06	331198	0	331198	Neale-B_UKBB_EUR_2017
rs115694474	A	T	Body mass index	Neale B	UKBB	European	2017	0.01531	0.003055	5.394e-07	336107	0	336107	Neale-B_UKBB_EUR_2017
rs115694474	A	T	Hip circumference	Neale B	UKBB	European	2017	0.01564	0.003058	3.161e-07	336601	0	336601	Neale-B_UKBB_EUR_2017
rs115694474	A	T	Impedance of leg left	Neale B	UKBB	European	2017	-0.01391	0.002815	7.75e-07	331296	0	331296	Neale-B_UKBB_EUR_2017
rs115694474	A	T	Impedance of leg right	Neale B	UKBB	European	2017	-0.01321	0.002794	2.274e-06	331301	0	331301	Neale-B_UKBB_EUR_2017
rs115694474	A	T	Leg fat-free mass left	Neale B	UKBB	European	2017	0.009073	0.002033	8.112e-06	331258	0	331258	Neale-B_UKBB_EUR_2017
rs115694474	A	T	Waist circumference	Neale B	UKBB	European	2017	0.01256	0.002735	4.373e-06	336639	0	336639	Neale-B_UKBB_EUR_2017
rs115694474	A	T	Weight	Neale B	UKBB	European	2017	0.01331	0.002698	8.138e-07	336227	0	336227	Neale-B_UKBB_EUR_2017
rs696366	A	C	Diastolic blood pressure	Neale B	UKBB	European	2017	0.01133	0.002502	5.95e-06	317756	0	317756	Neale-B_UKBB_EUR_2017
rs28565152	A	G	Usual walking pace	Neale B	UKBB	European	2017	0.008835	0.001725	3.027e-07	335349	0	335349	Neale-B_UKBB_EUR_2017
rs6865469	G	T	Self-reported herpes simplex	Neale B	UKBB	European	2017	-0.0002637	5.462e-05	1.382e-06	337159	132	337027	Neale-B_UKBB_EUR_2017
rs6887473	A	G	Arm fat mass left	Neale B	UKBB	European	2017	-0.01483	0.002611	1.355e-08	331164	0	331164	Neale-B_UKBB_EUR_2017
rs6887473	A	G	Arm fat mass right	Neale B	UKBB	European	2017	-0.01498	0.00261	9.616e-09	331226	0	331226	Neale-B_UKBB_EUR_2017
rs6887473	A	G	Arm fat percentage left	Neale B	UKBB	European	2017	-0.009188	0.002016	5.207e-06	331198	0	331198	Neale-B_UKBB_EUR_2017
rs6887473	A	G	Arm fat percentage right	Neale B	UKBB	European	2017	-0.009027	0.002026	8.337e-06	331249	0	331249	Neale-B_UKBB_EUR_2017
rs6887473	A	G	Arm fat-free mass left	Neale B	UKBB	European	2017	-0.01006	0.001694	2.821e-09	331159	0	331159	Neale-B_UKBB_EUR_2017
rs6887473	A	G	Arm fat-free mass right	Neale B	UKBB	European	2017	-0.009589	0.00166	7.597e-09	331221	0	331221	Neale-B_UKBB_EUR_2017
rs6887473	A	G	Arm predicted mass left	Neale B	UKBB	European	2017	-0.009602	0.001687	1.265e-08	331146	0	331146	Neale-B_UKBB_EUR_2017
rs6887473	A	G	Arm predicted mass right	Neale B	UKBB	European	2017	-0.009693	0.001654	4.618e-09	331216	0	331216	Neale-B_UKBB_EUR_2017
rs6887473	A	G	Basal metabolic rate	Neale B	UKBB	European	2017	-0.0113	0.001766	1.549e-10	331307	0	331307	Neale-B_UKBB_EUR_2017
rs6887473	A	G	Body mass index	Neale B	UKBB	European	2017	-0.01285	0.002635	1.079e-06	336107	0	336107	Neale-B_UKBB_EUR_2017
rs6887473	A	G	Hip circumference	Neale B	UKBB	European	2017	-0.01484	0.002638	1.847e-08	336601	0	336601	Neale-B_UKBB_EUR_2017
rs6887473	A	G	Impedance of leg left	Neale B	UKBB	European	2017	0.01275	0.002429	1.511e-07	331296	0	331296	Neale-B_UKBB_EUR_2017
rs6887473	A	G	Impedance of leg right	Neale B	UKBB	European	2017	0.01178	0.00241	1.03e-06	331301	0	331301	Neale-B_UKBB_EUR_2017
rs6887473	A	G	Leg fat mass left	Neale B	UKBB	European	2017	-0.009643	0.002105	4.643e-06	331275	0	331275	Neale-B_UKBB_EUR_2017
rs6887473	A	G	Leg fat mass right	Neale B	UKBB	European	2017	-0.01011	0.00213	2.041e-06	331293	0	331293	Neale-B_UKBB_EUR_2017
rs6887473	A	G	Leg fat-free mass left	Neale B	UKBB	European	2017	-0.01225	0.001754	2.89e-12	331258	0	331258	Neale-B_UKBB_EUR_2017
rs6887473	A	G	Leg fat-free mass right	Neale B	UKBB	European	2017	-0.01216	0.001753	4.067e-12	331285	0	331285	Neale-B_UKBB_EUR_2017
rs6887473	A	G	Leg predicted mass left	Neale B	UKBB	European	2017	-0.01219	0.001742	2.564e-12	331253	0	331253	Neale-B_UKBB_EUR_2017
rs6887473	A	G	Leg predicted mass right	Neale B	UKBB	European	2017	-0.01197	0.001742	6.39e-12	331285	0	331285	Neale-B_UKBB_EUR_2017
rs6887473	A	G	Trunk fat mass	Neale B	UKBB	European	2017	-0.01422	0.002682	1.152e-07	331093	0	331093	Neale-B_UKBB_EUR_2017
rs6887473	A	G	Trunk fat-free mass	Neale B	UKBB	European	2017	-0.008486	0.001678	4.251e-07	331030	0	331030	Neale-B_UKBB_EUR_2017
rs6887473	A	G	Trunk predicted mass	Neale B	UKBB	European	2017	-0.008375	0.001672	5.526e-07	330995	0	330995	Neale-B_UKBB_EUR_2017
rs6887473	A	G	Weight	Neale B	UKBB	European	2017	-0.0148	0.002328	2.042e-10	336227	0	336227	Neale-B_UKBB_EUR_2017
rs6887473	A	G	Whole body fat mass	Neale B	UKBB	European	2017	-0.01361	0.002599	1.652e-07	330762	0	330762	Neale-B_UKBB_EUR_2017
rs6887473	A	G	Whole body fat-free mass	Neale B	UKBB	European	2017	-0.01037	0.001684	7.437e-10	331291	0	331291	Neale-B_UKBB_EUR_2017
rs6887473	A	G	Whole body water mass	Neale B	UKBB	European	2017	-0.01054	0.001687	4.219e-10	331315	0	331315	Neale-B_UKBB_EUR_2017
rs10043984	C	T	Schizophrenia	PGC	25056061	Mixed	2014	-0.0671	0.012	2.176e-08	82315	35476	46839	PGC_Schizophrenia_Mixed_2014
rs1487445	C	T	Bipolar disorder	Hou L	27329760	European	2016	0.1086	0.0205	3.383e-08	40255	9784	30471	Hou-L_BD_EUR_2016
rs1487445	C	T	Age at first live birth	Neale B	UKBB	European	2017	-0.01856	0.003946	2.55e-06	123846	0	123846	Neale-B_UKBB_EUR_2017
rs1487445	C	T	Age completed full time education	Neale B	UKBB	European	2017	-0.01116	0.002432	4.517e-06	226899	0	226899	Neale-B_UKBB_EUR_2017
rs1487445	C	T	Alcohol intake frequency	Neale B	UKBB	European	2017	0.01991	0.003561	2.264e-08	336965	0	336965	Neale-B_UKBB_EUR_2017
rs1487445	C	T	Alcohol usually taken with meals	Neale B	UKBB	European	2017	-0.007541	0.001551	1.166e-06	172454	116941	55513	Neale-B_UKBB_EUR_2017
rs1487445	C	T	Arm fat mass left	Neale B	UKBB	European	2017	0.01648	0.002386	5.015e-12	331164	0	331164	Neale-B_UKBB_EUR_2017
rs1487445	C	T	Arm fat mass right	Neale B	UKBB	European	2017	0.01523	0.002385	1.717e-10	331226	0	331226	Neale-B_UKBB_EUR_2017
rs1487445	C	T	Arm fat percentage left	Neale B	UKBB	European	2017	0.01443	0.001843	4.945e-15	331198	0	331198	Neale-B_UKBB_EUR_2017
rs1487445	C	T	Arm fat percentage right	Neale B	UKBB	European	2017	0.0133	0.001851	6.688e-13	331249	0	331249	Neale-B_UKBB_EUR_2017
rs1487445	C	T	Average weekly champagne plus white wine intake	Neale B	UKBB	European	2017	-0.01149	0.002447	2.647e-06	240864	0	240864	Neale-B_UKBB_EUR_2017
rs1487445	C	T	Average weekly red wine intake	Neale B	UKBB	European	2017	-0.01358	0.002412	1.806e-08	241008	0	241008	Neale-B_UKBB_EUR_2017
rs1487445	C	T	Body fat percentage	Neale B	UKBB	European	2017	0.01554	0.001866	8.376e-17	331117	0	331117	Neale-B_UKBB_EUR_2017
rs1487445	C	T	Body mass index	Neale B	UKBB	European	2017	0.01506	0.002408	3.947e-10	336107	0	336107	Neale-B_UKBB_EUR_2017
rs1487445	C	T	Comparative body size at age 10	Neale B	UKBB	European	2017	-0.009001	0.001666	6.63e-08	331693	0	331693	Neale-B_UKBB_EUR_2017
rs1487445	C	T	Creatinine in urine	Neale B	UKBB	European	2017	0.01143	0.002306	7.144e-07	327525	0	327525	Neale-B_UKBB_EUR_2017
rs1487445	C	T	Diastolic blood pressure	Neale B	UKBB	European	2017	0.01123	0.002467	5.304e-06	317756	0	317756	Neale-B_UKBB_EUR_2017
rs1487445	C	T	Ever smoked	Neale B	UKBB	European	2017	-0.005736	0.001192	1.481e-06	336067	202585	133482	Neale-B_UKBB_EUR_2017
rs1487445	C	T	Exposure to tobacco smoke outside home	Neale B	UKBB	European	2017	0.006583	0.001485	9.313e-06	286550	0	286550	Neale-B_UKBB_EUR_2017
rs1487445	C	T	Fed-up feelings	Neale B	UKBB	European	2017	0.006335	0.001209	1.625e-07	330549	134124	196425	Neale-B_UKBB_EUR_2017
rs1487445	C	T	Fluid intelligence score	Neale B	UKBB	European	2017	-0.05822	0.009029	1.138e-10	108818	0	108818	Neale-B_UKBB_EUR_2017
rs1487445	C	T	Frequency of unenthusiasm or disinterest in last 2 weeks	Neale B	UKBB	European	2017	0.007131	0.001466	1.139e-06	326730	0	326730	Neale-B_UKBB_EUR_2017
rs1487445	C	T	Job involves heavy manual or physical work	Neale B	UKBB	European	2017	0.02276	0.002825	8.044e-16	190643	0	190643	Neale-B_UKBB_EUR_2017
rs1487445	C	T	Job involves mainly walking or standing	Neale B	UKBB	European	2017	0.03018	0.003591	4.378e-17	190606	0	190606	Neale-B_UKBB_EUR_2017
rs1487445	C	T	Job involves shift work	Neale B	UKBB	European	2017	0.01715	0.002681	1.613e-10	190442	0	190442	Neale-B_UKBB_EUR_2017
rs1487445	C	T	Leg fat mass left	Neale B	UKBB	European	2017	0.01429	0.001924	1.128e-13	331275	0	331275	Neale-B_UKBB_EUR_2017
rs1487445	C	T	Leg fat mass right	Neale B	UKBB	European	2017	0.01488	0.001946	2.082e-14	331293	0	331293	Neale-B_UKBB_EUR_2017
rs1487445	C	T	Leg fat percentage left	Neale B	UKBB	European	2017	0.01206	0.001522	2.387e-15	331278	0	331278	Neale-B_UKBB_EUR_2017
rs1487445	C	T	Leg fat percentage right	Neale B	UKBB	European	2017	0.01297	0.001542	3.931e-17	331296	0	331296	Neale-B_UKBB_EUR_2017
rs1487445	C	T	Nervous feelings	Neale B	UKBB	European	2017	0.005183	0.001047	7.485e-07	328725	77767	250958	Neale-B_UKBB_EUR_2017
rs1487445	C	T	Number of days or week of moderate physical activity 10+ minutes	Neale B	UKBB	European	2017	0.02631	0.00583	6.409e-06	321309	0	321309	Neale-B_UKBB_EUR_2017
rs1487445	C	T	Number of days or week walked 10+ minutes	Neale B	UKBB	European	2017	0.02787	0.004751	4.48e-09	331654	0	331654	Neale-B_UKBB_EUR_2017
rs1487445	C	T	Overall health rating	Neale B	UKBB	European	2017	0.01104	0.001768	4.312e-10	336020	0	336020	Neale-B_UKBB_EUR_2017
rs1487445	C	T	Past tobacco smoking	Neale B	UKBB	European	2017	0.01661	0.003174	1.675e-07	310749	0	310749	Neale-B_UKBB_EUR_2017
rs1487445	C	T	Qualifications: A levels or as levels or equivalent	Neale B	UKBB	European	2017	-0.00783	0.001094	8.257e-13	334070	91710	242360	Neale-B_UKBB_EUR_2017
rs1487445	C	T	Qualifications: CSEs or equivalent	Neale B	UKBB	European	2017	0.005592	0.0008322	1.818e-11	334070	44362	289708	Neale-B_UKBB_EUR_2017
rs1487445	C	T	Qualifications: NVQ or HND or HNC or equivalent	Neale B	UKBB	European	2017	0.005507	0.0009533	7.621e-09	334070	62848	271222	Neale-B_UKBB_EUR_2017
rs1487445	C	T	Qualifications: college or university degree	Neale B	UKBB	European	2017	-0.01425	0.001141	9.217e-36	334070	106305	227765	Neale-B_UKBB_EUR_2017
rs1487445	C	T	Qualifications: none	Neale B	UKBB	European	2017	0.006888	0.0009253	9.822e-14	334070	57567	276503	Neale-B_UKBB_EUR_2017
rs1487445	C	T	Sodium in urine	Neale B	UKBB	European	2017	0.01292	0.002371	5.064e-08	326831	0	326831	Neale-B_UKBB_EUR_2017
rs1487445	C	T	Suffer from nerves	Neale B	UKBB	European	2017	0.005565	0.001019	4.68e-08	325248	69352	255896	Neale-B_UKBB_EUR_2017
rs1487445	C	T	Time spent using computer	Neale B	UKBB	European	2017	-0.01557	0.002154	4.916e-13	261987	0	261987	Neale-B_UKBB_EUR_2017
rs1487445	C	T	Time spent watching television	Neale B	UKBB	European	2017	0.0107	0.001874	1.137e-08	319740	0	319740	Neale-B_UKBB_EUR_2017
rs1487445	C	T	Townsend deprivation index at recruitment	Neale B	UKBB	European	2017	0.01131	0.002367	1.755e-06	336798	0	336798	Neale-B_UKBB_EUR_2017
rs1487445	C	T	Trunk fat mass	Neale B	UKBB	European	2017	0.01738	0.002451	1.338e-12	331093	0	331093	Neale-B_UKBB_EUR_2017
rs1487445	C	T	Trunk fat percentage	Neale B	UKBB	European	2017	0.01786	0.002237	1.463e-15	331113	0	331113	Neale-B_UKBB_EUR_2017
rs1487445	C	T	Usual walking pace	Neale B	UKBB	European	2017	-0.0068	0.001487	4.837e-06	335349	0	335349	Neale-B_UKBB_EUR_2017
rs1487445	C	T	Weight	Neale B	UKBB	European	2017	0.009796	0.002127	4.117e-06	336227	0	336227	Neale-B_UKBB_EUR_2017
rs1487445	C	T	Whole body fat mass	Neale B	UKBB	European	2017	0.01713	0.002375	5.502e-13	330762	0	330762	Neale-B_UKBB_EUR_2017
rs1487445	C	T	Why stopped smoking: health precaution	Neale B	UKBB	European	2017	-0.01089	0.00239	5.24e-06	82082	51560	30522	Neale-B_UKBB_EUR_2017
rs1487445	C	T	Years of educational attainment in females	SSGAC	27225129	European	2016	-0.026	0.003	2.705e-15	181443	0	181443	SSGAC_EduYears-F_EUR_2016
rs1487445	C	T	Years of educational attainment in males	SSGAC	27225129	European	2016	-0.023	0.004	1.222e-09	147474	0	147474	SSGAC_EduYears-M_EUR_2016
rs1487445	C	T	Years of educational attainment	SSGAC	27225129	European	2016	-0.024	0.002	2.121e-21	328917	0	328917	SSGAC_EduYears_EUR_2016
rs1487445	C	T	Intelligence	Sniekers S	28530673	European	2017	-0.03173	0.006082	1.829e-07	78308	0	78308	Sniekers-S_Intelligence_EUR_2017
rs12668848	A	G	Schizophrenia	Goes FS	26198764	European	2015	-0.08338	0.01121	1e-13	-	-	-	NHGRI-EBI_GWAS_Catalog
rs12668848	A	G	Schizophrenia	Li Z	28991256	Mixed	2017	-0.08013	0.009524	4e-17	-	-	-	NHGRI-EBI_GWAS_Catalog
rs12668848	A	G	Schizophrenia	PGC	25056061	Mixed	2014	-0.0802	0.0107	8.624e-14	82315	35476	46839	PGC_Schizophrenia_Mixed_2014
rs113779084	A	G	Educational attainment years of education	SSGAC	27225129	European	2016	NA	NA	3e-08	-	-	-	NHGRI-EBI_GWAS_Catalog
rs6954854	A	G	Arm fat mass left	Neale B	UKBB	European	2017	-0.0109	0.002418	6.583e-06	331164	0	331164	Neale-B_UKBB_EUR_2017
rs6954854	A	G	Arm fat mass right	Neale B	UKBB	European	2017	-0.011	0.002417	5.346e-06	331226	0	331226	Neale-B_UKBB_EUR_2017
rs6954854	A	G	Body mass index	Neale B	UKBB	European	2017	-0.01181	0.002441	1.297e-06	336107	0	336107	Neale-B_UKBB_EUR_2017
rs6954854	A	G	Impedance of leg left	Neale B	UKBB	European	2017	0.01148	0.00225	3.346e-07	331296	0	331296	Neale-B_UKBB_EUR_2017
rs6954854	A	G	Impedance of leg right	Neale B	UKBB	European	2017	0.01035	0.002232	3.55e-06	331301	0	331301	Neale-B_UKBB_EUR_2017
rs6954854	A	G	Leg fat-free mass left	Neale B	UKBB	European	2017	-0.007815	0.001625	1.508e-06	331258	0	331258	Neale-B_UKBB_EUR_2017
rs6954854	A	G	Leg predicted mass left	Neale B	UKBB	European	2017	-0.007702	0.001614	1.812e-06	331253	0	331253	Neale-B_UKBB_EUR_2017
rs6954854	A	G	Leg predicted mass right	Neale B	UKBB	European	2017	-0.007171	0.001613	8.806e-06	331285	0	331285	Neale-B_UKBB_EUR_2017
rs6954854	A	G	Waist circumference	Neale B	UKBB	European	2017	-0.009955	0.002185	5.222e-06	336639	0	336639	Neale-B_UKBB_EUR_2017
rs6954854	A	G	Weight	Neale B	UKBB	European	2017	-0.009897	0.002156	4.418e-06	336227	0	336227	Neale-B_UKBB_EUR_2017
rs12672003	A	G	Body fat percentage	Neale B	UKBB	European	2017	0.01341	0.002927	4.642e-06	331117	0	331117	Neale-B_UKBB_EUR_2017
rs12672003	A	G	Breastfed as a baby	Neale B	UKBB	European	2017	-0.009292	0.001983	2.803e-06	255881	181621	74260	Neale-B_UKBB_EUR_2017
rs12672003	A	G	Leg fat percentage left	Neale B	UKBB	European	2017	0.01168	0.002387	9.822e-07	331278	0	331278	Neale-B_UKBB_EUR_2017
rs12672003	A	G	Leg fat percentage right	Neale B	UKBB	European	2017	0.01252	0.002418	2.248e-07	331296	0	331296	Neale-B_UKBB_EUR_2017
rs12672003	A	G	Qualifications: A levels or as levels or equivalent	Neale B	UKBB	European	2017	-0.009722	0.001716	1.459e-08	334070	91710	242360	Neale-B_UKBB_EUR_2017
rs12672003	A	G	Qualifications: college or university degree	Neale B	UKBB	European	2017	-0.008406	0.00179	2.646e-06	334070	106305	227765	Neale-B_UKBB_EUR_2017
rs12672003	A	G	Qualifications: none	Neale B	UKBB	European	2017	0.007143	0.001451	8.555e-07	334070	57567	276503	Neale-B_UKBB_EUR_2017
rs12672003	A	G	Systolic blood pressure	Neale B	UKBB	European	2017	0.01863	0.003874	1.518e-06	317754	0	317754	Neale-B_UKBB_EUR_2017
rs12672003	A	G	Schizophrenia	PGC	25056061	Mixed	2014	-0.0808	0.017	2.039e-06	82315	35476	46839	PGC_Schizophrenia_Mixed_2014
rs10255167	A	G	Forced vital capacity	Neale B	UKBB	European	2017	-0.0116	0.002369	9.796e-07	307638	0	307638	Neale-B_UKBB_EUR_2017
rs10255167	A	G	Forced vital capacity, best measure	Neale B	UKBB	European	2017	-0.01238	0.0026	1.932e-06	255492	0	255492	Neale-B_UKBB_EUR_2017
rs10255167	A	G	Hair or balding pattern: pattern 4	Neale B	UKBB	European	2017	-0.008336	0.001673	6.278e-07	154988	28389	126599	Neale-B_UKBB_EUR_2017
rs10255167	A	G	Hayfever, allergic rhinitis or eczema	Neale B	UKBB	European	2017	0.005736	0.001234	3.338e-06	336782	77891	258891	Neale-B_UKBB_EUR_2017
rs62489493	C	G	Cause of death: fatty liver	Neale B	UKBB	European	2017	-0.003733	0.0008155	4.782e-06	7637	9	7628	Neale-B_UKBB_EUR_2017
rs2953928	G	A	Schizophrenia	PGC	25056061	Mixed	2014	-0.115	0.0233	7.717e-07	82315	35476	46839	PGC_Schizophrenia_Mixed_2014
rs10973201	C	T	Sleep duration	Neale B	UKBB	European	2017	0.01696	0.003273	2.199e-07	335410	0	335410	Neale-B_UKBB_EUR_2017
rs1998820	A	T	Impedance of arm right	Neale B	UKBB	European	2017	-0.0133	0.002704	8.75e-07	331279	0	331279	Neale-B_UKBB_EUR_2017
rs1998820	A	T	Schizophrenia	PGC	25056061	Mixed	2014	-0.1121	0.0174	1.317e-10	82315	35476	46839	PGC_Schizophrenia_Mixed_2014
rs10994415	C	T	Bipolar disorder	Liu Y	20351715	European	2010	NA	NA	1.7e-07	14052	-	-	GRASP
rs10994415	C	T	Bipolar disorder	Muhleisen	24618891	European	2014	0.239	0.03666	7e-11	-	-	-	NHGRI-EBI_GWAS_Catalog
rs10994415	C	T	Cause of death: other specified respiratory disorders	Neale B	UKBB	European	2017	0.003072	0.0006838	7.138e-06	7637	4	7633	Neale-B_UKBB_EUR_2017
rs10994415	C	T	Bipolar disorder	PGC	21926972	European	2011	0.2709	0.0439	6.973e-10	16731	7481	9250	PGC_BIP_EUR_2011
rs10761661	C	T	Monocyte count	Astle W	27863252	European	2016	-0.01619	0.003592	6.572e-06	173480	0	173480	Astle-W_Blood-Cell-Traits_EUR_2016
rs10761661	C	T	Diastolic blood pressure	Neale B	UKBB	European	2017	0.01283	0.002481	2.338e-07	317756	0	317756	Neale-B_UKBB_EUR_2017
rs10761661	C	T	Forced expiratory volume in 1-second	Neale B	UKBB	European	2017	0.01054	0.002098	5.058e-07	307638	0	307638	Neale-B_UKBB_EUR_2017
rs10761661	C	T	Forced expiratory volume in 1-second, best measure	Neale B	UKBB	European	2017	0.01242	0.002304	6.928e-08	255492	0	255492	Neale-B_UKBB_EUR_2017
rs10761661	C	T	Forced vital capacity, best measure	Neale B	UKBB	European	2017	0.009704	0.002182	8.665e-06	255492	0	255492	Neale-B_UKBB_EUR_2017
rs10761661	C	T	Height	Neale B	UKBB	European	2017	0.01162	0.00174	2.421e-11	336474	0	336474	Neale-B_UKBB_EUR_2017
rs10761661	C	T	Nap during day	Neale B	UKBB	European	2017	-0.006811	0.001452	2.706e-06	337074	0	337074	Neale-B_UKBB_EUR_2017
rs10761661	C	T	Systolic blood pressure	Neale B	UKBB	European	2017	0.01283	0.00248	2.301e-07	317754	0	317754	Neale-B_UKBB_EUR_2017
rs4672	A	G	Arm fat mass left	Neale B	UKBB	European	2017	-0.02491	0.004318	8.008e-09	331164	0	331164	Neale-B_UKBB_EUR_2017
rs4672	A	G	Arm fat mass right	Neale B	UKBB	European	2017	-0.02482	0.004317	8.934e-09	331226	0	331226	Neale-B_UKBB_EUR_2017
rs4672	A	G	Arm fat percentage left	Neale B	UKBB	European	2017	-0.01777	0.003335	9.887e-08	331198	0	331198	Neale-B_UKBB_EUR_2017
rs4672	A	G	Arm fat percentage right	Neale B	UKBB	European	2017	-0.01788	0.003351	9.454e-08	331249	0	331249	Neale-B_UKBB_EUR_2017
rs4672	A	G	Body fat percentage	Neale B	UKBB	European	2017	-0.01617	0.003378	1.702e-06	331117	0	331117	Neale-B_UKBB_EUR_2017
rs4672	A	G	Body mass index	Neale B	UKBB	European	2017	-0.02338	0.00436	8.157e-08	336107	0	336107	Neale-B_UKBB_EUR_2017
rs4672	A	G	Hip circumference	Neale B	UKBB	European	2017	-0.02439	0.004364	2.299e-08	336601	0	336601	Neale-B_UKBB_EUR_2017
rs4672	A	G	Leg fat mass left	Neale B	UKBB	European	2017	-0.01583	0.003483	5.49e-06	331275	0	331275	Neale-B_UKBB_EUR_2017
rs4672	A	G	Leg fat mass right	Neale B	UKBB	European	2017	-0.01587	0.003523	6.622e-06	331293	0	331293	Neale-B_UKBB_EUR_2017
rs4672	A	G	Pulse rate	Neale B	UKBB	European	2017	-0.02505	0.004548	3.631e-08	317756	0	317756	Neale-B_UKBB_EUR_2017
rs4672	A	G	Trunk fat mass	Neale B	UKBB	European	2017	-0.02243	0.004436	4.308e-07	331093	0	331093	Neale-B_UKBB_EUR_2017
rs4672	A	G	Trunk fat percentage	Neale B	UKBB	European	2017	-0.01964	0.00405	1.231e-06	331113	0	331113	Neale-B_UKBB_EUR_2017
rs4672	A	G	Weight	Neale B	UKBB	European	2017	-0.01896	0.003851	8.512e-07	336227	0	336227	Neale-B_UKBB_EUR_2017
rs4672	A	G	Whole body fat mass	Neale B	UKBB	European	2017	-0.02155	0.0043	5.375e-07	330762	0	330762	Neale-B_UKBB_EUR_2017
rs475805	G	A	Arm fat mass left	Neale B	UKBB	European	2017	0.01266	0.002821	7.171e-06	331164	0	331164	Neale-B_UKBB_EUR_2017
rs475805	G	A	Arm fat mass right	Neale B	UKBB	European	2017	0.01284	0.002821	5.31e-06	331226	0	331226	Neale-B_UKBB_EUR_2017
rs475805	G	A	Leg fat mass right	Neale B	UKBB	European	2017	0.01063	0.002302	3.893e-06	331293	0	331293	Neale-B_UKBB_EUR_2017
rs475805	G	A	Trunk fat mass	Neale B	UKBB	European	2017	0.01317	0.002899	5.498e-06	331093	0	331093	Neale-B_UKBB_EUR_2017
rs475805	G	A	Weight	Neale B	UKBB	European	2017	0.01216	0.002516	1.352e-06	336227	0	336227	Neale-B_UKBB_EUR_2017
rs475805	G	A	Whole body fat mass	Neale B	UKBB	European	2017	0.01306	0.002809	3.326e-06	330762	0	330762	Neale-B_UKBB_EUR_2017
rs678397	T	C	Red blood cell count	Astle W	27863252	European	2016	0.01885	0.00356	1.185e-07	173480	0	173480	Astle-W_Blood-Cell-Traits_EUR_2016
rs678397	T	C	Arm fat percentage right	Neale B	UKBB	European	2017	0.008911	0.001855	1.556e-06	331249	0	331249	Neale-B_UKBB_EUR_2017
rs678397	T	C	Body mass index	Neale B	UKBB	European	2017	0.01089	0.002413	6.4e-06	336107	0	336107	Neale-B_UKBB_EUR_2017
rs678397	T	C	Height	Neale B	UKBB	European	2017	-0.01006	0.001733	6.395e-09	336474	0	336474	Neale-B_UKBB_EUR_2017
rs678397	T	C	Impedance of leg left	Neale B	UKBB	European	2017	-0.01529	0.002224	6.102e-12	331296	0	331296	Neale-B_UKBB_EUR_2017
rs678397	T	C	Impedance of leg right	Neale B	UKBB	European	2017	-0.01554	0.002207	1.923e-12	331301	0	331301	Neale-B_UKBB_EUR_2017
rs678397	T	C	Impedance of whole body	Neale B	UKBB	European	2017	-0.009605	0.00186	2.411e-07	331284	0	331284	Neale-B_UKBB_EUR_2017
rs678397	T	C	Overall health rating	Neale B	UKBB	European	2017	0.007848	0.001772	9.424e-06	336020	0	336020	Neale-B_UKBB_EUR_2017
rs11062170	C	G	Bipolar disorder	Liu Y	20351715	European	2010	NA	NA	2e-07	14052	-	-	GRASP
rs11062170	C	G	Bipolar disorder and major depressive disorder	Liu Y	20351715	European	2010	NA	NA	7.9e-08	14052	-	-	GRASP
rs11062170	C	G	Tense or highly strung	Neale B	UKBB	European	2017	0.004635	0.0009862	2.607e-06	327232	56012	271220	Neale-B_UKBB_EUR_2017
rs11062170	C	G	Worrier or anxious feelings	Neale B	UKBB	European	2017	0.005667	0.001278	9.273e-06	328717	186559	142158	Neale-B_UKBB_EUR_2017
rs11062170	C	G	Schizophrenia	PGC	25056061	Mixed	2014	0.095	0.0114	6.427e-17	82315	35476	46839	PGC_Schizophrenia_Mixed_2014
rs35306827	A	G	Mean platelet volume	Astle W	27863252	European	2016	-0.02216	0.004334	3.184e-07	173480	0	173480	Astle-W_Blood-Cell-Traits_EUR_2016
rs35306827	A	G	Platelet distribution width	Astle W	27863252	European	2016	-0.02746	0.004305	1.783e-10	173480	0	173480	Astle-W_Blood-Cell-Traits_EUR_2016
rs2693698	G	A	Bipolar disorder	Hou L	27329760	European	2016	-0.1081	0.0232	2.675e-06	40255	9784	30471	Hou-L_BD_EUR_2016
rs2693698	G	A	Schizophrenia	PGC	25056061	Mixed	2014	0.06294	0.01076	5e-09	-	-	-	NHGRI-EBI_GWAS_Catalog
rs2693698	G	A	Schizophrenia	Goes FS	26198764	European	2015	0.06188	0.0108	1e-08	-	-	-	NHGRI-EBI_GWAS_Catalog
rs2693698	G	A	Schizophrenia	Li Z	28991256	Mixed	2017	0.06081	0.01084	2e-08	-	-	-	NHGRI-EBI_GWAS_Catalog
rs2693698	G	A	Arm fat-free mass left	Neale B	UKBB	European	2017	0.008027	0.001557	2.542e-07	331159	0	331159	Neale-B_UKBB_EUR_2017
rs2693698	G	A	Arm fat-free mass right	Neale B	UKBB	European	2017	0.00717	0.001526	2.634e-06	331221	0	331221	Neale-B_UKBB_EUR_2017
rs2693698	G	A	Arm predicted mass left	Neale B	UKBB	European	2017	0.007758	0.001551	5.709e-07	331146	0	331146	Neale-B_UKBB_EUR_2017
rs2693698	G	A	Arm predicted mass right	Neale B	UKBB	European	2017	0.007524	0.001521	7.522e-07	331216	0	331216	Neale-B_UKBB_EUR_2017
rs2693698	G	A	Basal metabolic rate	Neale B	UKBB	European	2017	0.007502	0.001624	3.856e-06	331307	0	331307	Neale-B_UKBB_EUR_2017
rs2693698	G	A	Body mass index	Neale B	UKBB	European	2017	0.01093	0.002423	6.531e-06	336107	0	336107	Neale-B_UKBB_EUR_2017
rs2693698	G	A	Impedance of arm left	Neale B	UKBB	European	2017	-0.01009	0.00173	5.385e-09	331292	0	331292	Neale-B_UKBB_EUR_2017
rs2693698	G	A	Impedance of arm right	Neale B	UKBB	European	2017	-0.0097	0.001722	1.792e-08	331279	0	331279	Neale-B_UKBB_EUR_2017
rs2693698	G	A	Impedance of whole body	Neale B	UKBB	European	2017	-0.0104	0.001868	2.58e-08	331284	0	331284	Neale-B_UKBB_EUR_2017
rs2693698	G	A	Leg fat mass left	Neale B	UKBB	European	2017	0.009664	0.001936	5.989e-07	331275	0	331275	Neale-B_UKBB_EUR_2017
rs2693698	G	A	Leg fat mass right	Neale B	UKBB	European	2017	0.01008	0.001958	2.608e-07	331293	0	331293	Neale-B_UKBB_EUR_2017
rs2693698	G	A	Leg fat percentage right	Neale B	UKBB	European	2017	0.007061	0.001551	5.321e-06	331296	0	331296	Neale-B_UKBB_EUR_2017
rs2693698	G	A	Trunk fat-free mass	Neale B	UKBB	European	2017	0.007065	0.001543	4.673e-06	331030	0	331030	Neale-B_UKBB_EUR_2017
rs2693698	G	A	Trunk predicted mass	Neale B	UKBB	European	2017	0.006929	0.001538	6.625e-06	330995	0	330995	Neale-B_UKBB_EUR_2017
rs2693698	G	A	Weight	Neale B	UKBB	European	2017	0.01007	0.002141	2.527e-06	336227	0	336227	Neale-B_UKBB_EUR_2017
rs2693698	G	A	Whole body fat-free mass	Neale B	UKBB	European	2017	0.006996	0.001549	6.289e-06	331291	0	331291	Neale-B_UKBB_EUR_2017
rs2693698	G	A	Whole body water mass	Neale B	UKBB	European	2017	0.007199	0.001551	3.467e-06	331315	0	331315	Neale-B_UKBB_EUR_2017
rs2693698	G	A	Schizophrenia	PGC	25056061	Mixed	2014	0.063	0.0111	1.375e-08	82315	35476	46839	PGC_Schizophrenia_Mixed_2014
rs62011709	A	T	Nap during day	Neale B	UKBB	European	2017	0.007516	0.001699	9.748e-06	337074	0	337074	Neale-B_UKBB_EUR_2017
rs748455	T	C	Height	GIANT	25282103	European	2014	-0.023	0.0032	1.6e-12	251069	0	251069	GIANT_Height_EUR_2014
rs748455	T	C	Comparative height size at age 10	Neale B	UKBB	European	2017	-0.01461	0.00182	9.778e-16	332021	0	332021	Neale-B_UKBB_EUR_2017
rs748455	T	C	Forced expiratory volume in 1-second	Neale B	UKBB	European	2017	-0.01013	0.002282	9.034e-06	307638	0	307638	Neale-B_UKBB_EUR_2017
rs748455	T	C	Forced expiratory volume in 1-second, predicted	Neale B	UKBB	European	2017	-0.01785	0.002986	2.258e-09	110423	0	110423	Neale-B_UKBB_EUR_2017
rs748455	T	C	Height	Neale B	UKBB	European	2017	-0.02061	0.001894	1.421e-27	336474	0	336474	Neale-B_UKBB_EUR_2017
rs748455	T	C	Impedance of arm left	Neale B	UKBB	European	2017	-0.01086	0.001883	7.992e-09	331292	0	331292	Neale-B_UKBB_EUR_2017
rs748455	T	C	Impedance of arm right	Neale B	UKBB	European	2017	-0.009639	0.001875	2.726e-07	331279	0	331279	Neale-B_UKBB_EUR_2017
rs748455	T	C	Impedance of leg left	Neale B	UKBB	European	2017	-0.01551	0.002431	1.775e-10	331296	0	331296	Neale-B_UKBB_EUR_2017
rs748455	T	C	Impedance of leg right	Neale B	UKBB	European	2017	-0.01539	0.002412	1.786e-10	331301	0	331301	Neale-B_UKBB_EUR_2017
rs748455	T	C	Impedance of whole body	Neale B	UKBB	European	2017	-0.01377	0.002033	1.257e-11	331284	0	331284	Neale-B_UKBB_EUR_2017
rs748455	T	C	Sitting height	Neale B	UKBB	European	2017	-0.0137	0.002061	2.949e-11	336172	0	336172	Neale-B_UKBB_EUR_2017
rs748455	T	C	Trunk fat mass	Neale B	UKBB	European	2017	-0.01281	0.002684	1.81e-06	331093	0	331093	Neale-B_UKBB_EUR_2017
rs748455	T	C	Trunk fat percentage	Neale B	UKBB	European	2017	-0.01114	0.00245	5.435e-06	331113	0	331113	Neale-B_UKBB_EUR_2017
rs748455	T	C	Schizophrenia	PGC	25056061	Mixed	2014	0.0752	0.0118	1.924e-10	82315	35476	46839	PGC_Schizophrenia_Mixed_2014
rs4702	A	G	Maternal effects on offspring birthweight	EGGC	29309628	European	2018	-0.026	0.0054	1.5e-06	67547	0	67547	EGGC_MBW_EUR_2018
rs4702	A	G	Autism spectrum disorder or schizophrenia	Anney RJL	28540026	Mixed	2017	NA	NA	1e-10	-	-	-	NHGRI-EBI_GWAS_Catalog
rs4702	A	G	Schizophrenia	PGC	25056061	Mixed	2014	-0.08121	0.01087	8e-14	-	-	-	NHGRI-EBI_GWAS_Catalog
rs4702	A	G	Schizophrenia	Goes FS	26198764	European	2015	-0.07257	0.0104	3e-12	-	-	-	NHGRI-EBI_GWAS_Catalog
rs4702	A	G	Birth weight	Neale B	UKBB	European	2017	-0.01643	0.003181	2.407e-07	193063	0	193063	Neale-B_UKBB_EUR_2017
rs4702	A	G	Birth weight of first child	Neale B	UKBB	European	2017	-0.02527	0.004466	1.537e-08	145558	0	145558	Neale-B_UKBB_EUR_2017
rs4702	A	G	Diastolic blood pressure	Neale B	UKBB	European	2017	0.01382	0.002475	2.358e-08	317756	0	317756	Neale-B_UKBB_EUR_2017
rs4702	A	G	Illnesses of mother: high blood pressure	Neale B	UKBB	European	2017	0.006261	0.001167	8.039e-08	311681	94817	216864	Neale-B_UKBB_EUR_2017
rs4702	A	G	Impedance of leg left	Neale B	UKBB	European	2017	0.01146	0.002227	2.665e-07	331296	0	331296	Neale-B_UKBB_EUR_2017
rs4702	A	G	Impedance of leg right	Neale B	UKBB	European	2017	0.01128	0.00221	3.319e-07	331301	0	331301	Neale-B_UKBB_EUR_2017
rs4702	A	G	Leg fat-free mass right	Neale B	UKBB	European	2017	-0.007148	0.001608	8.745e-06	331285	0	331285	Neale-B_UKBB_EUR_2017
rs4702	A	G	Leg predicted mass right	Neale B	UKBB	European	2017	-0.007176	0.001597	7.033e-06	331285	0	331285	Neale-B_UKBB_EUR_2017
rs4702	A	G	Medication for cholesterol, blood pressure or diabetes: blood pressure medication	Neale B	UKBB	European	2017	0.007568	0.001566	1.357e-06	154702	38548	116154	Neale-B_UKBB_EUR_2017
rs4702	A	G	Number of incorrect matches in round	Neale B	UKBB	European	2017	-0.01284	0.002384	7.145e-08	336881	0	336881	Neale-B_UKBB_EUR_2017
rs4702	A	G	Self-reported angina	Neale B	UKBB	European	2017	0.002179	0.0004264	3.193e-07	337159	10612	326547	Neale-B_UKBB_EUR_2017
rs4702	A	G	Self-reported hypertension	Neale B	UKBB	European	2017	0.00772	0.001071	5.795e-13	337159	87690	249469	Neale-B_UKBB_EUR_2017
rs4702	A	G	Sensitivity or hurt feelings	Neale B	UKBB	European	2017	-0.006695	0.001211	3.21e-08	327832	182340	145492	Neale-B_UKBB_EUR_2017
rs4702	A	G	Systolic blood pressure	Neale B	UKBB	European	2017	0.01913	0.002473	1.023e-14	317754	0	317754	Neale-B_UKBB_EUR_2017
rs4702	A	G	Time spent using computer	Neale B	UKBB	European	2017	-0.009569	0.002161	9.55e-06	261987	0	261987	Neale-B_UKBB_EUR_2017
rs4702	A	G	Treatment with atenolol	Neale B	UKBB	European	2017	0.002146	0.0004745	6.082e-06	337159	13184	323975	Neale-B_UKBB_EUR_2017
rs4702	A	G	Treatment with blood pressure medication	Neale B	UKBB	European	2017	0.008167	0.001272	1.338e-10	180203	31488	148715	Neale-B_UKBB_EUR_2017
rs4702	A	G	Vascular or heart problems diagnosed by doctor: angina	Neale B	UKBB	European	2017	0.002225	0.0004271	1.901e-07	336683	10618	326065	Neale-B_UKBB_EUR_2017
rs4702	A	G	Vascular or heart problems diagnosed by doctor: high blood pressure	Neale B	UKBB	European	2017	0.007915	0.001086	3.183e-13	336683	91033	245650	Neale-B_UKBB_EUR_2017
rs4702	A	G	Vascular or heart problems diagnosed by doctor: none of the above	Neale B	UKBB	European	2017	-0.008636	0.001116	9.821e-15	336683	236530	100153	Neale-B_UKBB_EUR_2017
rs4702	A	G	Coronary artery disease	Nelson CP	28714975	Mixed	2017	0.04391	0.00876	5.45e-07	148715	10801	137914	Nelson-CP_CAD_Mixed_2017
rs4702	A	G	Schizophrenia	PGC	25056061	Mixed	2014	-0.0784	0.0112	2.298e-12	82315	35476	46839	PGC_Schizophrenia_Mixed_2014
rs4702	A	G	Coronary artery disease	van der Harst P	29212778	Mixed	2018	0.04839	0.007052	6.8e-12	296525	34541	261984	van-der-Harst-P_CAD-UKBB_Mixed_2018
rs4702	A	G	Coronary artery disease	van der Harst P	29212778	Mixed	2018	0.0448	0.0059	2.069e-14	547261	122733	424528	van-der-Harst-P_CAD_Mixed_2018
rs7199910	G	T	Schizophrenia	PGC	25056061	Mixed	2014	0.0525	0.0114	4.247e-06	82315	35476	46839	PGC_Schizophrenia_Mixed_2014
rs12932628	G	T	Other malignant neoplasms of skin	Neale B	UKBB	European	2017	0.001325	0.0002987	9.205e-06	337199	4826	332373	Neale-B_UKBB_EUR_2017
rs12932628	G	T	Self-reported malignant melanoma	Neale B	UKBB	European	2017	0.001174	0.0002232	1.434e-07	337159	2677	334482	Neale-B_UKBB_EUR_2017
rs12932628	G	T	Schizophrenia	PGC	25056061	Mixed	2014	-0.052	0.0114	5.429e-06	82315	35476	46839	PGC_Schizophrenia_Mixed_2014
rs4790841	C	T	Arm fat mass left	Neale B	UKBB	European	2017	0.02975	0.003297	1.842e-19	331164	0	331164	Neale-B_UKBB_EUR_2017
rs4790841	C	T	Arm fat mass right	Neale B	UKBB	European	2017	0.03073	0.003297	1.153e-20	331226	0	331226	Neale-B_UKBB_EUR_2017
rs4790841	C	T	Arm fat percentage left	Neale B	UKBB	European	2017	0.02405	0.002547	3.647e-21	331198	0	331198	Neale-B_UKBB_EUR_2017
rs4790841	C	T	Arm fat percentage right	Neale B	UKBB	European	2017	0.02426	0.002559	2.508e-21	331249	0	331249	Neale-B_UKBB_EUR_2017
rs4790841	C	T	Arm fat-free mass left	Neale B	UKBB	European	2017	0.0117	0.002139	4.52e-08	331159	0	331159	Neale-B_UKBB_EUR_2017
rs4790841	C	T	Arm fat-free mass right	Neale B	UKBB	European	2017	0.009291	0.002097	9.37e-06	331221	0	331221	Neale-B_UKBB_EUR_2017
rs4790841	C	T	Arm predicted mass left	Neale B	UKBB	European	2017	0.01173	0.002131	3.75e-08	331146	0	331146	Neale-B_UKBB_EUR_2017
rs4790841	C	T	Arm predicted mass right	Neale B	UKBB	European	2017	0.009701	0.002089	3.429e-06	331216	0	331216	Neale-B_UKBB_EUR_2017
rs4790841	C	T	Basal metabolic rate	Neale B	UKBB	European	2017	0.01357	0.002231	1.186e-09	331307	0	331307	Neale-B_UKBB_EUR_2017
rs4790841	C	T	Body fat percentage	Neale B	UKBB	European	2017	0.02353	0.00258	7.525e-20	331117	0	331117	Neale-B_UKBB_EUR_2017
rs4790841	C	T	Body mass index	Neale B	UKBB	European	2017	0.02952	0.003329	7.492e-19	336107	0	336107	Neale-B_UKBB_EUR_2017
rs4790841	C	T	Hip circumference	Neale B	UKBB	European	2017	0.02689	0.003333	7.098e-16	336601	0	336601	Neale-B_UKBB_EUR_2017
rs4790841	C	T	Impedance of leg left	Neale B	UKBB	European	2017	-0.01497	0.003068	1.06e-06	331296	0	331296	Neale-B_UKBB_EUR_2017
rs4790841	C	T	Impedance of leg right	Neale B	UKBB	European	2017	-0.01349	0.003044	9.315e-06	331301	0	331301	Neale-B_UKBB_EUR_2017
rs4790841	C	T	Leg fat mass left	Neale B	UKBB	European	2017	0.0238	0.002659	3.63e-19	331275	0	331275	Neale-B_UKBB_EUR_2017
rs4790841	C	T	Leg fat mass right	Neale B	UKBB	European	2017	0.02393	0.00269	5.769e-19	331293	0	331293	Neale-B_UKBB_EUR_2017
rs4790841	C	T	Leg fat percentage left	Neale B	UKBB	European	2017	0.01775	0.002104	3.208e-17	331278	0	331278	Neale-B_UKBB_EUR_2017
rs4790841	C	T	Leg fat percentage right	Neale B	UKBB	European	2017	0.01809	0.002131	2.098e-17	331296	0	331296	Neale-B_UKBB_EUR_2017
rs4790841	C	T	Leg fat-free mass left	Neale B	UKBB	European	2017	0.0141	0.002216	1.993e-10	331258	0	331258	Neale-B_UKBB_EUR_2017
rs4790841	C	T	Leg fat-free mass right	Neale B	UKBB	European	2017	0.01292	0.002215	5.494e-09	331285	0	331285	Neale-B_UKBB_EUR_2017
rs4790841	C	T	Leg predicted mass left	Neale B	UKBB	European	2017	0.01417	0.002201	1.21e-10	331253	0	331253	Neale-B_UKBB_EUR_2017
rs4790841	C	T	Leg predicted mass right	Neale B	UKBB	European	2017	0.01285	0.0022	5.262e-09	331285	0	331285	Neale-B_UKBB_EUR_2017
rs4790841	C	T	Trunk fat mass	Neale B	UKBB	European	2017	0.03049	0.003387	2.251e-19	331093	0	331093	Neale-B_UKBB_EUR_2017
rs4790841	C	T	Trunk fat percentage	Neale B	UKBB	European	2017	0.02625	0.003092	2.094e-17	331113	0	331113	Neale-B_UKBB_EUR_2017
rs4790841	C	T	Usual walking pace	Neale B	UKBB	European	2017	-0.01098	0.002056	9.224e-08	335349	0	335349	Neale-B_UKBB_EUR_2017
rs4790841	C	T	Waist circumference	Neale B	UKBB	European	2017	0.02517	0.002981	3.105e-17	336639	0	336639	Neale-B_UKBB_EUR_2017
rs4790841	C	T	Weight	Neale B	UKBB	European	2017	0.02512	0.002941	1.349e-17	336227	0	336227	Neale-B_UKBB_EUR_2017
rs4790841	C	T	Whole body fat mass	Neale B	UKBB	European	2017	0.03008	0.003283	5.14e-20	330762	0	330762	Neale-B_UKBB_EUR_2017
rs4790841	C	T	Whole body fat-free mass	Neale B	UKBB	European	2017	0.01087	0.002128	3.249e-07	331291	0	331291	Neale-B_UKBB_EUR_2017
rs4790841	C	T	Whole body water mass	Neale B	UKBB	European	2017	0.01091	0.002131	3.069e-07	331315	0	331315	Neale-B_UKBB_EUR_2017
rs228768	T	G	Mean corpuscular hemoglobin	Astle W	27863252	European	2016	-0.02079	0.003884	8.717e-08	173480	0	173480	Astle-W_Blood-Cell-Traits_EUR_2016
rs228768	T	G	Mean corpuscular hemoglobin concentration	Astle W	27863252	European	2016	-0.0308	0.003798	5.102e-16	173480	0	173480	Astle-W_Blood-Cell-Traits_EUR_2016
rs228768	T	G	Platelet count	Astle W	27863252	European	2016	-0.01808	0.004	6.171e-06	173480	0	173480	Astle-W_Blood-Cell-Traits_EUR_2016
rs228768	T	G	Red cell distribution width	Astle W	27863252	European	2016	0.01921	0.003881	7.49e-07	173480	0	173480	Astle-W_Blood-Cell-Traits_EUR_2016
rs228768	T	G	Reticulocyte count	Astle W	27863252	European	2016	-0.02559	0.003937	8.017e-11	173480	0	173480	Astle-W_Blood-Cell-Traits_EUR_2016
rs228768	T	G	Reticulocyte fraction of red cells	Astle W	27863252	European	2016	-0.02923	0.003934	1.085e-13	173480	0	173480	Astle-W_Blood-Cell-Traits_EUR_2016
rs228768	T	G	Femoral neck mineral density	GEFOS	26367794	European	2015	-0.0487	0.008195	6.22e-09	32735	0	32735	GEFOS_FNBMD_EUR_2015
rs228768	T	G	Femoral neck bone mineral density	GEFOS	22504420	Mixed	2012	NA	NA	1.465e-07	32961	0	32961	GEFOS_FNBMD_Mixed_2012
rs228768	T	G	Arm fat percentage left	Neale B	UKBB	European	2017	-0.009019	0.002016	7.704e-06	331198	0	331198	Neale-B_UKBB_EUR_2017
rs228768	T	G	Arm fat percentage right	Neale B	UKBB	European	2017	-0.009035	0.002026	8.173e-06	331249	0	331249	Neale-B_UKBB_EUR_2017
rs228768	T	G	Body fat percentage	Neale B	UKBB	European	2017	-0.009623	0.002042	2.448e-06	331117	0	331117	Neale-B_UKBB_EUR_2017
rs228768	T	G	Heel bone mineral density	Neale B	UKBB	European	2017	-0.03172	0.003414	1.512e-20	194398	0	194398	Neale-B_UKBB_EUR_2017
rs228768	T	G	Heel bone mineral density left	Neale B	UKBB	European	2017	-0.03472	0.004569	3.035e-14	106254	0	106254	Neale-B_UKBB_EUR_2017
rs228768	T	G	Heel bone mineral density right	Neale B	UKBB	European	2017	-0.03275	0.004539	5.398e-13	106251	0	106251	Neale-B_UKBB_EUR_2017
rs228768	T	G	Trunk fat mass	Neale B	UKBB	European	2017	-0.01338	0.002682	6.056e-07	331093	0	331093	Neale-B_UKBB_EUR_2017
rs228768	T	G	Trunk fat percentage	Neale B	UKBB	European	2017	-0.01265	0.002448	2.385e-07	331113	0	331113	Neale-B_UKBB_EUR_2017
rs228768	T	G	Whole body fat mass	Neale B	UKBB	European	2017	-0.01215	0.002599	2.919e-06	330762	0	330762	Neale-B_UKBB_EUR_2017
rs67712855	G	T	Qualifications: college or university degree	Neale B	UKBB	European	2017	-0.009013	0.001259	8.137e-13	334070	106305	227765	Neale-B_UKBB_EUR_2017
rs67712855	G	T	Schizophrenia	PGC	25056061	Mixed	2014	-0.0521	0.0117	8.854e-06	82315	35476	46839	PGC_Schizophrenia_Mixed_2014

## Sheet: Table S5
Table S5 Details of bipolar disorder (P<5E-8) predicting SNPs with cytokines
	SNP	effect_allele	other_allele	EAF	beta	se	p	N	t_stat	f_stat	F_statistic_all
1	rs12129573	A	C	0.0004	0.3671	0.0083	0.9568	140254	44.2289	1956.2	3014.64
2	rs1432639	A	C	-0.0027	0.6187	0.0083	0.746	140254	74.5422	5556.53	3014.64
3	rs159963	A	C	0.0051	0.5671	0.0085	0.5495	140254	66.7176	4451.24	3014.64
4	rs2389016	T	C	0.0004	0.2744	0.0096	0.9632	140254	28.5833	817.007	3014.64
5	rs4261101	A	G	-0.0036	0.3543	0.0086	0.6699	140254	41.1977	1697.25	3014.64
6	rs9427672	A	G	-0.018	0.2187	0.0101	0.07444	140254	21.6535	468.873	3014.64
7	rs11682175	T	C	-0.0178	0.5333	0.008	0.02626	140254	66.6625	4443.89	3014.64
8	rs1226412	T	C	-0.005	0.7859	0.01	0.6207	140254	78.59	6176.39	3014.64
9	rs9862324	T	C	-0.0085	0.669	0.0086	0.326	140254	77.7907	6051.39	3014.64
10	rs7430565	A	G	0.0027	0.5674	0.008	0.7403	140254	70.925	5030.36	3014.64
11	rs34215985	C	G	-0.0179	0.2135	0.01	0.07425	140254	21.35	455.822	3014.64
12	rs27732	A	G	-0.0081	0.4167	0.0083	0.3302	140254	50.2048	2520.52	3014.64
13	rs2018142	A	C	-0.0085	0.5229	0.0081	0.2922	140254	64.5556	4167.42	3014.64
14	rs116755193	T	C	-0.0193	0.3786	0.0085	0.02314	140254	44.5412	1983.92	3014.64
15	rs11135349	A	C	0.0207	0.4504	0.0083	0.01254	140254	54.2651	2944.7	3014.64
16	rs4869056	A	G	-0.0005	0.6311	0.0089	0.9554	140254	70.9101	5028.24	3014.64
17	rs115507122	C	G	-0.0526	0.172	0.0106	7.09e-07	140254	16.2264	263.297	3014.64
18	rs9402472	A	G	-0.006	0.2222	0.0099	0.5395	140254	22.4444	503.753	3014.64
19	rs10950398	A	G	0.011	0.4074	0.0081	0.1762	140254	50.2963	2529.72	3014.64
20	rs12666117	A	G	-0.0034	0.4652	0.008	0.6718	140254	58.15	3381.42	3014.64
21	rs1354115	A	C	0.0092	0.6308	0.0089	0.3049	140254	70.8764	5023.46	3014.64
22	rs10959913	T	G	-0.0231	0.765	0.0098	0.01801	140254	78.0612	6093.55	3014.64
23	rs7856424	T	C	0.0087	0.2896	0.0091	0.3379	140254	31.8242	1012.78	3014.64
24	rs7029033	T	C	-0.0189	0.0796	0.0151	0.2121	140254	5.27152	27.789	3014.64
25	rs61867293	T	C	0.0127	0.206	0.0099	0.2009	140254	20.8081	432.976	3014.64
26	rs1806153	T	G	-0.0001	0.225	0.0099	0.9951	140254	22.7273	516.529	3014.64
27	rs4074723	A	C	-0.0168	0.401	0.0091	0.06559	140254	44.0659	1941.81	3014.64
28	rs4143229	A	C	-0.0093	0.9189	0.0148	0.5284	140254	62.0878	3854.9	3014.64
29	rs12552	A	G	0.0051	0.4329	0.0084	0.5459	140254	51.5357	2655.93	3014.64
30	rs4904738	T	C	-0.009	0.555	0.0082	0.2716	140254	67.6829	4580.98	3014.64
31	rs915057	A	G	-0.0163	0.4302	0.0083	0.05126	140254	51.8313	2686.49	3014.64
32	rs3742786	A	G	0.0242	0.4488	0.0079	0.002278	140254	56.8101	3227.39	3014.64
33	rs10149470	A	G	-0.0213	0.4949	0.008	0.007901	140254	61.8625	3826.97	3014.64
34	rs8025231	A	C	0.0041	0.5519	0.0083	0.6174	140254	66.494	4421.45	3014.64
35	rs8063603	A	G	-0.0047	0.6568	0.0089	0.6002	140254	73.7978	5446.11	3014.64
36	rs7198928	T	C	-0.0049	0.6256	0.0084	0.5638	140254	74.4762	5546.7	3014.64
37	rs7200826	T	C	-0.0089	0.2605	0.0096	0.3528	140254	27.1354	736.331	3014.64
38	rs11643192	A	C	-0.0234	0.4027	0.0082	0.004284	140254	49.1098	2411.77	3014.64
39	rs17727765	T	C	-0.012	0.9147	0.015	0.4247	140254	60.98	3718.56	3014.64
40	rs62099069	A	T	-0.0097	0.4246	0.0084	0.2505	140254	50.5476	2555.06	3014.64
41	rs11663393	A	G	0.0079	0.4713	0.008	0.3242	140254	58.9125	3470.68	3014.64
42	rs1833288	A	G	0.0192	0.7116	0.0095	0.04256	140254	74.9053	5610.8	3014.64
43	rs12958048	A	G	-0.0151	0.3223	0.0086	0.07798	140254	37.4767	1404.51	3014.64
44	rs5758265	A	G	0.0173	0.2832	0.0089	0.05145	140254	31.8202	1012.53	3014.64
